# Supplementary material for: Age differences in head motion and estimates of cortical morphology
Source: PeerJ. 2018 Jul 27;6:e5176. doi: 10.7717/peerj.5176 (PMC6065477; doi:10.7717/peerj.5176)
Supplement: Supplemental Information 1 — Each row corresponds to one participant. The “mvmt” columns correspond to estimated head motion in the rest and movie-watching fMRI scans. “ct”, “gyrif”, and “fd” correspond to estimated cortical morphology measures: cortical thickness, gyrification, and fractal dimensionality. The “aes” columns correspond to the AES measure in the axial, coronal, and sagittal planes, respectively. BMI is the body-mass index. [file peerj-06-5176-s001.csv]

ccid	mvmt_rest	mvmt_movie	ct	gyrif	fd	aes_axi	aes_cor	aes_sag	bmi
CC110033	1.2898658054368	0.579997509680791	2.6137792660961	3.03180989393149	2.527	35.9272347504121	53.3531563212064	23.4534481430352	18.7260073031428
CC110037	2.33164343975745	2.36806785086067	2.56268771237619	3.18256624648174	2.5286	33.0460606965379	35.8877234078202	26.5499764708918	NaN
CC110045	1.14979167628309	0.284626624650864	2.74249749365796	3.06399792937121	2.5465	36.1139017541465	53.1277464937012	24.1801285971737	21.6572391019565
CC110056	4.62289519235546	2.34395985020576	2.72651585719132	2.91640707565117	2.5345	35.1351167938664	43.0281630113636	23.5011052649782	NaN
CC110069	1.70736850874831	0.694354602310258	2.52423511636194	3.00383400197304	2.5153	35.1719795673403	46.4547756197876	20.14554894582	22.0909778795413
CC110087	1.43160037413744	1.08268751892203	2.6530581574944	2.89506747922718	2.526	35.3282892992827	40.2217359239154	29.3671372446037	NaN
CC110098	1.85512714465959	0.865243391128268	2.61313015755122	3.15228603438182	2.5335	34.5600243021969	36.0902773139696	24.7402330960683	NaN
CC110101	4.20872520956944	1.42196547163523	2.57281741044963	3.27145199754349	2.5238	28.0600797750763	44.334644242281	24.6648643285232	20.3930229906615
CC110126	1.85707397803441	0.726373842166408	2.69140490306729	3.0532396166836	2.5382	35.3064579552744	59.4545652267907	24.0147906547092	NaN
CC110174	1.37575923428181	0.416925529034251	2.6122210337398	2.83749160745178	2.5188	36.4887136626671	49.7121184741224	25.1210977590786	NaN
CC110182	0.688698853173965	0.483379803001434	2.67402757483871	3.09020954034257	2.5398	33.499998571145	52.2045542154128	23.4546936604887	NaN
CC110187	1.74144791006042	0.499224102173258	2.59779061742243	1.54783138907083	2.5336	36.5015710430168	43.619873441888	24.7294851684602	21.5223015082658
CC110319	1.0341626721476	0.314747204241134	2.72469186800479	3.05303283132047	2.534	34.1310492407531	47.0121735400539	22.7489483989799	24.2285714285714
CC110411	2.30143965903543	0.752961211738621	2.81753668938128	3.02986783514189	2.5417	34.2715994069189	46.4995839761352	27.1425160932076	19.404266199138
CC110606	0.966426208633016	0.339431133391478	2.54395132636214	3.17474821752625	2.5259	32.8973865078209	40.0696629494507	19.6825788029168	NaN
CC112141	2.80821452667638	0.631864776872749	2.60334261191543	2.98572456090836	2.5152	39.7471142678927	44.7628760189075	27.9084348437382	25.559234791939
CC120008	1.44346271740977	0.676090910968329	2.55923931207511	3.13332313734825	2.5207	37.0158051717115	32.250516848195	25.7977246676969	26.3015097832679
CC120049	1.58626665449675	0.581125328444293	2.61959219561895	3.1250438397694	2.5214	30.8227772778337	39.6776340519399	21.7090507273814	24.1673952735661
CC120061	1.6374352779085	0.51599882518342	2.64184404359212	3.35972539017248	2.5544	30.2352729011445	39.7784664996852	22.1949652193635	19.1986050519435
CC120065	1.51923992442489	0.495731396060067	2.62865361999021	3.03600480832195	2.5247	40.3210933857002	49.9807753696355	26.2774899412088	19.9080101241731
CC120120	3.8100058144793	1.9820219338376	2.64816080383796	2.930704649763	2.5156	38.3508821023606	43.8128466503807	21.4107683350758	25.5386046362336
CC120123	0.853986829167963	0.463256848339088	2.72334942113456	3.04022699366804	2.5397	34.5341184311093	46.6166488370316	24.5808824664873	21.212392921899
CC120166	0.655635485221904	0.327820108324618	2.5135091529777	3.04815085190306	2.5059	35.325047453815	55.4833074592217	24.5807862576392	21.3873152606225
CC120182	0.715566821532088	0.259437412632611	2.70170351018643	3.10332642549286	2.532	34.420638616928	47.0387215874894	22.8996703235337	20.8239022181983
CC120208	1.04422247266823	0.555629505095423	2.67952034840757	3.08233322003765	2.5325	32.8332195931596	52.2938333098468	29.9552369984918	22.0850684116597
CC120218	2.13564162895678	0.974915862833112	2.75558722200319	2.91330860215054	2.5294	35.3925859283357	40.1945013912205	23.7335356111813	22.9208934155762
CC120234	1.06074761331337	0.765455998190796	2.6793913944997	3.10889639460456	2.5451	33.3296910647013	48.7663865830283	25.5489974309443	19.8791026005112
CC120264	1.54210282196276	0.468046916735247	2.65348957585644	3.08492460515903	2.527	36.2994582474496	45.3805014461782	24.0176072853133	20.9329271567898
CC120276	1.35295174726497	0.287835479122205	2.70115362258191	2.89525732746736	2.5228	34.0333837270122	34.7832031622445	23.0934643729285	25.8026115439666
CC120286	1.00126047049147	0.37647937645223	2.70989494233879	3.02586064784306	2.5368	34.1099452599401	38.1983215876906	23.543387759864	19.3850290823261
CC120309	2.17084529197791	0.560578561303338	2.68332826033398	3.07099257130431	2.5341	36.2621470678523	53.246252844072	31.3182530248612	27.1854695011332
CC120313	0.961683645058996	0.388097395951133	2.6995776704247	3.0444435514466	2.5277	34.3635901719069	43.0735264482872	23.9038124257018	25.3917246499666
CC120319	0.94166275136196	0.922003832648565	2.68931803102835	3.06728918632497	2.5386	35.9546457418791	41.5669478281506	25.6720742845286	23.9544226145355
CC120347	1.85032564361863	0.580998274490154	2.73485196197343	3.10941826650144	2.5448	34.866864986114	31.6083715245079	26.2223879120041	28.2732197119831
CC120376	2.85770584721027	0.651089826003087	2.57479418714551	2.94589478563784	2.5124	39.2394517691759	50.150703515783	28.2884369729509	20.6710088466845
CC120409	1.02476517724068	0.357031323100331	2.59665768989618	3.35289060663502	2.5434	36.7945392204121	46.1322143313532	28.5248784207966	17.4211318329133
CC120462	1.34770196192169	1.37398285630194	2.84817965283329	3.07996673224474	2.5487	37.5289780267516	40.2736927007434	27.2672124328611	30.1402225759245
CC120469	3.86175460607024	0.743197119909046	2.55720891640975	3.14657903305727	2.5248	32.1730676514494	60.7108529220073	24.9026443283405	22.5779623883075
CC120470	0.577576810464307	0.927282695923922	2.50074544071509	3.05318677813694	2.5177	36.5519530419097	46.947866688284	20.7778079241506	20.0144590437765
CC120550	1.28107169726439	0.280662816179331	2.76715961429627	3.06504599188886	2.5409	32.9357964438735	44.5676391805967	25.4924751276048	26.3734879528269
CC120640	1.40340799472081	0.427139563206053	2.70244334707613	3.15389589311679	2.5371	34.3109375601147	38.1959387853621	22.1903205087983	24.4196991493065
CC120727	1.49707319331251	0.38170589185607	2.58985487540649	2.95480164535319	2.5161	32.9013924521462	42.0453761962073	23.8761830292662	23.576817558299
CC120764	2.22895103818771	1.92325107077057	2.60835495526594	3.1668721585504	2.5318	35.3244525958901	33.5210886428771	20.4394919335758	29.6018059589182
CC120795	1.03126270107369	0.559450093729231	2.70721949180644	3.17751832713817	2.5442	34.9319537298392	44.6278175453515	24.3776275006415	18.1347344717583
CC120816	2.70873356968111	0.917602769275153	2.59055052407127	3.13438940592317	2.5275	37.6633245123878	45.1080318911276	24.5964890396147	27.3952029191883
CC120987	2.55957919879532	0.340015746428133	2.68409990303508	3.14611799083667	2.5513	36.4924795370186	43.2213309825306	23.5052126192117	23.9751661883249
CC121106	1.90662379217841	0.447809937714485	2.54636777770216	3.18500074092368	2.5343	35.2794520451745	55.6640269330595	27.9326518939864	28.2165598574968
CC121111	1.11528300526228	0.552134737764669	2.63151471262722	3.23832594469285	2.5304	34.5668700055141	54.3303115908942	28.4182712905701	18.5539211307172
CC121144	2.48430172681076	0.517712408484121	2.68666330627642	3.14466782769406	2.5368	37.4440838660823	39.4364895300616	25.86788685727	22.2436376740315
CC121158	2.29516917162937	0.575274732342215	2.601755188274	3.16086554894922	2.5302	32.8303884487537	48.7375777698393	24.6978051462902	28.0835366216457
CC121194	0.987533853271845	1.89573403132109	2.56616915362712	2.89114664498876	2.5174	37.9150843757975	55.5695030034533	26.946317152716	25.2046295926845
CC121200	0.534973450851551	0.383268464680131	2.54517859636241	3.07944941668302	2.5219	38.8701605547431	40.760561212059	24.5232468413552	31.6205131239445
CC121317	2.93819234696209	1.0269782618905	2.71113782231347	2.84994881511344	2.5228	38.1723491417195	53.315044520476	29.2899859763391	31.6447664790716
CC121397	1.94023321338142	1.0815187371379	2.74091049522666	2.9578382109169	2.535	38.7351163866425	49.7189377207489	26.6676534296659	25.794292366109
CC121411	0.632526898373691	0.35249872438487	2.65740310514471	3.00750072288317	2.5349	37.6925582820211	43.6052685761541	28.8698200484717	21.1074665552192
CC121428	1.21695135917898	0.836273419502082	2.87319305732555	2.90810028038417	2.5357	36.1913890657464	46.6394693750541	23.2766058058533	23.8397965670693
CC121479	3.64448358210794	0.296543118639665	2.60427266074894	3.04171585157677	2.5329	34.5112460146814	44.9711858910384	25.0131162280643	21.1668127963005
CC121685	3.6519881944183	2.54454544508486	2.53828672738131	3.35884525444696	2.5345	31.8638262560894	29.4556999840613	22.1691181877901	28.2085821592792
CC121795	0.660475620937006	1.41686093680744	2.67036088903941	3.13853077707548	2.5433	37.3780591619994	41.5891834564171	24.820700653743	22.221655305202
CC122172	0.969563114857294	0.181933010819927	2.60577518095238	3.21577951623634	2.5396	36.4833242192273	43.9138512921792	24.7692536452492	21.9152327024625
CC122620	2.66244836826005	0.718551995324435	2.60560198932968	2.98677910706433	2.526	35.0507091693339	44.0475831121355	27.3679879200503	19.7651598939465
CC210023	0.648430229339685	0.603293658168576	2.52941116765951	3.09201858601421	2.5203	40.0727974120223	63.7668806337496	27.4696051398343	17.2133297042414
CC210051	1.96755171259582	0.929272745074051	2.52137497136441	3.03389917120799	2.5151	39.5331478496246	53.4053129763602	23.333200047334	NaN
CC210088	1.09870792282426	0.385393143974069	2.65209626405129	2.96013051469394	2.5292	33.9098079898646	41.9409904354869	22.1335014147004	NaN
CC210124	2.06972305154638	0.51857187952838	2.57661261064755	2.95209905528574	2.511	32.4201393109646	71.6535937410921	23.1472241500397	NaN
CC210148	1.11866947645439	0.554032023011048	2.69540673447449	2.96199670574948	2.5284	32.6505456285929	33.2948753663246	26.252467847104	NaN
CC210172	2.39167195218121	0.491560983851441	2.62406534925213	3.03125523367659	2.5309	34.8037363286562	67.4947452123107	23.7195918018788	25.871686323106
CC210182	2.2847018420295	0.691338010786903	2.55994402519214	2.87811869981371	2.5086	38.5725472233061	79.062126766972	22.2336741436635	NaN
CC210250	1.59376038217265	0.598614119180622	2.60124691125024	3.23007237448924	2.5407	37.941738571414	50.9987308003606	36.9990556913563	24.6834950160199
CC210304	4.9865646895378	0.699892775281746	2.60065420585243	3.05055286108725	2.525	37.1640254413652	70.7425780732087	24.5265318882312	NaN
CC210314	0.573808057755414	0.442124416026445	2.67928690383278	3.00436783676627	2.536	40.0094483267156	41.8626347825959	24.8380439369798	19.9254219919729
CC210422	1.09737087250282	0.396238553212599	2.51597465711048	3.20302541711568	2.5236	36.2263051001595	47.2218649058997	22.4405770414734	21.378873115104
CC210519	0.886831158905588	0.413238847959463	2.65808902446062	2.94387716886687	2.5206	37.7359766204606	42.2816541455377	25.0046862738887	25.5568017945842
CC210526	1.60265579596386	0.200446589021883	2.53807886553506	3.00453219334059	2.5061	38.3387606504077	62.0411982629171	27.4426185995352	23.3662223935325
CC210617	2.61592570457786	0.590807130022355	2.61583687201452	2.9963191541749	2.5243	36.561854816224	70.1137121004706	27.3746080689557	26.1099939353315
CC210657	2.63263496198491	0.606056308541833	2.59038777441489	3.02738247181568	2.5222	38.9583888563922	44.8998278865473	26.0900415170682	23.6409924641159
CC212153	0.984333566474668	0.507988259256057	2.64421807210809	3.13772492028731	2.5413	32.2265470672518	36.5869015528138	25.0495751135847	21.2855756509263
CC220098	2.1758382480479	1.82469869298987	2.59814212395838	2.91122972018089	2.5182	35.404000559181	46.287702172745	23.2038025603725	37.6621060599825
CC220107	1.9607357286399	0.340449975825944	2.50415324268454	3.00487427867471	2.5096	38.5636156370691	48.3183907175552	25.1073887930784	22.8814125801492
CC220115	0.8958381621448	0.48857507627152	2.52460534245291	2.94422173371482	2.5135	35.8939919552181	36.4084455645366	24.9596126623797	23.1206057328286
CC220132	1.33222124250686	0.635226522467393	2.78944649881082	3.17606524465382	2.5509	35.83609827461	48.7390300814378	24.9842602923405	21.4452009018735
CC220151	1.69954427651973	0.429444428924223	2.56219027652867	3.0139328460312	2.5161	33.4494702473018	42.7804294090737	21.885200036347	20.9951083390776
CC220198	0.956585799575142	0.873159657631507	2.66640201359182	2.90947911827503	2.5156	33.8689178465142	33.286395367268	20.0025100263142	31.8179235558153
CC220203	1.97409433012837	0.501097802449249	2.6691594449296	3.0148164741852	2.5319	31.8826900498154	59.2657745916133	25.6196954530132	28.5075600012869
CC220223	1.63410654346795	0.910754783442155	2.69983300019268	3.08415594664027	2.5312	35.3882834753261	64.6573180703562	26.1816642577772	25.1256217896268
CC220232	0.982588575892588	0.464786788143971	2.60854329021258	2.92325994950399	2.5135	34.6690159780005	45.2947076097704	25.9506085386052	26.5782907009993
CC220234	2.73622985314501	0.364351869227315	2.55326965570185	2.98646816183181	2.5072	40.7919063988753	81.0727652054907	27.0404520956372	31.4055169825483
CC220284	1.39420114031361	0.792304969696092	2.5488581420191	3.08645561806348	2.5263	34.2461575660656	41.3463926112743	22.4419479308722	21.2690453319647
CC220323	0.811517859625962	0.317948960090113	2.64127558374133	3.03903731203008	2.5402	35.8526854723369	49.5400372715907	22.9677050875544	19.900456963394
CC220335	1.03766116717955	0.692197545545338	2.61071014787941	2.94279186110693	2.5186	35.8417334025575	49.9959492177966	23.3915350910904	21.4042596916018
CC220352	1.03637700723497	0.545174913395232	2.76514451333513	3.08839397634505	2.5422	35.8096136135781	55.1924296089588	26.6869021436247	23.8825467035409
CC220372	1.43814667070655	1.14502363388841	2.55925705831556	3.04764508949963	2.5099	35.8920417480256	74.0529744035622	24.3040478147543	24.5208425781236
CC220394	1.2221272044449	0.259854024857437	2.69441547935419	2.97280606780925	2.5271	36.9621800251049	72.4070567370781	29.318379180613	18.8532817050497
CC220419	1.12515884319483	0.606241689816387	2.62399389852861	3.10899176126813	2.5208	38.3464979007848	43.7557755701718	28.8901338164765	26.1968247170458
CC220506	0.965974192947247	0.331035415980866	2.64020494724879	2.84191245056858	2.5135	34.9918959700708	36.1756182926121	26.511487865932	22.8249815088757
CC220518	2.06675778858026	0.500308869502367	2.65799196627205	3.00084465118187	2.5196	36.7141469323138	56.6740645620744	25.4989884937776	25.3098611784325
CC220519	0.995554219836142	0.794682803273111	2.57382589047497	3.04641806133056	2.5109	34.3347844952667	43.1473583364953	22.2571536487068	17.8045893947487
CC220526	1.16077270354747	1.12348089289788	2.54370484033548	2.91967377478744	2.5148	36.9242221684427	50.5238876002003	22.471933336245	23.1023531861724
CC220535	4.41287398761904	1.34062124193195	2.59070382488592	2.9691529546097	2.5191	36.0927139818956	35.7226486899353	18.6371986527205	35.9807151799616
CC220567	3.4067121169845	0.620127642606113	2.43596728630469	3.07882662266353	2.4967	36.9731453240514	46.9260094034912	30.3262625405167	25.0076946752847
CC220610	1.22335079564275	0.364935813817681	2.58895867144466	3.00615812670524	2.5204	37.3785393349997	44.9677710445122	24.4013659479824	18.6170139952229
CC220635	7.32066327936234	0.828618323295165	2.66528152100656	2.85493347389118	2.5121	32.7192990329845	47.7847116159455	22.4339389119482	33.2187164583238
CC220697	0.836588718417349	0.57705576708644	2.63358127737226	3.07560059898312	2.524	28.8484272105147	26.9978658197713	19.1291201148178	22.3838765864651
CC220713	2.22519218560803	0.331292045227303	2.60483280127838	2.99157076921345	2.5225	37.4315149643028	45.2489925706163	20.7938086413115	25.0383198645363
CC220806	1.46829529966194	1.09621494569319	2.66807454590764	2.89894629036299	2.5212	37.6447097836129	41.0473913979242	25.6783526952482	17.6560468194849
CC220828	1.44419689535827	0.495906609417958	2.57030416455055	3.14649812481086	2.5295	38.8167076212553	48.1626459606742	33.0335160366443	21.270973708548
CC220843	1.6312561049957	0.481705013454592	2.64458602307203	3.04817235329374	2.5288	35.4794278237831	44.556648872666	23.9239790363125	25.357980576144
CC220920	0.909465047558526	0.224007612331705	2.5592056992388	3.01977851434236	2.5161	33.410630455992	44.5957848357304	21.8900516808923	22.1160215990766
CC220974	0.762517999461355	0.345928182089714	2.51008095818615	3.06251747706697	2.5078	37.9451732320611	77.4321496928106	28.6145122945309	24.9116854312175
CC220999	2.28162481603198	0.85665535874894	2.51981231228793	3.01522279477676	2.5056	36.214385129118	57.1247895417442	27.7090566727103	22.8437053833879
CC221002	0.746043721045583	0.569991222209882	2.5590727014419	3.02400237864606	2.5149	34.6509707623814	53.4604874093873	21.8223571360594	19.1591311551034
CC221031	1.86961127652269	0.519202658663549	2.63269592462774	2.86924180276513	2.5121	33.2982295755482	40.5112998497409	23.3556972900601	22.5267848966759
CC221033	1.4259342853865	0.350283545533786	2.5335650319615	3.28039655054013	2.5424	32.7380626422008	40.7447520244014	26.4286388743127	23.3669667964535
CC221038	1.38802102133265	1.4333750226994	2.73467676458496	3.14101494067183	2.5448	34.5052514457713	40.4036933282019	25.8323881739536	23.5751753403666
CC221040	0.640326763018838	0.473683119003796	2.50201762852192	3.13512488402091	2.524	37.2705480350225	37.6517931274167	27.440456240066	24.3213018529574
CC221054	2.75691029816456	0.344224225764332	2.64263038267856	3.06636031811728	2.5228	35.0288660870483	53.2227553546882	21.7942180428477	24.7251994188756
CC221107	1.87041624839399	0.515428683495977	2.72269431474356	3.10700574732238	2.5289	33.6332503741133	44.8450296070903	25.542671426038	22.4755564311619
CC221209	2.32321722849018	0.738297983041851	2.58255593487616	3.02288906910638	2.5257	32.4428295857756	55.1313311018719	20.4680241914599	23.5662233682671
CC221220	1.23359256721541	0.364181615607652	2.65524918472226	2.86987619690333	2.5146	35.2135595785544	41.0941511984731	26.7441178448813	23.4075091289286
CC221244	1.32127461597825	0.952701744017909	2.69219288760687	2.83001429262664	2.5249	39.3012245530917	39.5368176319552	24.4297122868086	19.0222050754458
CC221324	3.61356529404224	0.35221990896633	2.63837907235836	2.99786629133592	2.5157	38.0234799413407	60.7073936981935	26.5947136320313	26.5928466539713
CC221336	1.11144529964118	1.40573541704392	2.55112385706701	3.1276753103519	2.5224	38.7383371678553	30.7637744537865	21.9368885599338	21.1961180823741
CC221352	3.58352467299222	1.05087277945497	2.58682664298481	2.94865989626737	2.5214	35.8796238824073	45.3540222865747	23.9330857726463	23.6101406236353
CC221373	0.605435506002035	0.318907059368114	2.65385488521884	2.9769034866094	2.5283	36.7483395782535	44.953104824944	20.4803716565991	16.7536123100019
CC221487	1.11840418590299	0.787108224063736	2.48192914479055	3.11996165243792	2.5107	44.2432354207319	43.5253730031127	27.0076875689206	22.4994663199363
CC221511	3.43811708116919	0.487041895267966	2.65896553429474	2.97902487337408	2.5212	33.0722765256512	41.9411403741677	21.8908581293204	26.5255421562031
CC221527	2.19424903375216	1.10743258120459	2.61670348379041	2.896763104351	2.5102	29.2855542618575	40.7378864976574	23.3822601267605	23.7978272583713
CC221565	1.31112035932439	0.466044543671075	2.61830864026833	3.01800962140381	2.5267	41.0933105424412	60.2093781665467	26.6689584348088	18.3561765752937
CC221580	5.53754103073422	0.702160386852012	2.69541220642808	2.94060902078037	2.5259	42.7699908804952	36.7707578479536	30.6859637537015	35.6498417695484
CC221595	1.75321397375408	0.720395471854323	2.56372313285491	3.15204127205769	2.5137	32.0123744460785	51.3619607588016	24.6771751319553	24.249295657925
CC221648	2.4980504372828	0.575918688908983	2.68372123119484	3.12155242780019	2.5377	32.746897094449	65.1221572946495	22.9661254500093	27.8520079792239
CC221733	0.934284338175453	0.848585856087993	2.52533147349052	3.12487371647583	2.5204	37.2966871365113	50.2242234931904	25.3193709291422	20.3152343942723
CC221740	2.41500371261443	0.628221723988831	2.60940991715899	3.0137344572374	2.5282	37.2740571684657	50.0142813215403	25.4311777293075	26.1524334251607
CC221755	2.15718558512956	0.356682548523648	2.66850617382732	2.92591116121637	2.5144	33.9078597255774	49.9724278082127	22.0682024277477	25.100394070182
CC221775	2.36398795060934	0.153574845086572	2.6198642033599	2.98041459799493	2.5218	30.732148816124	39.2690669318038	22.7531616518055	19.5262799025568
CC221828	4.93526697279105	0.648070273091782	2.67777759941901	2.92401806338049	2.5209	37.1239793099262	33.4182272602722	25.7268335607665	23.2231685762661
CC221886	0.647438737557219	0.478797859361834	2.54999598633753	2.99360064242733	2.5121	36.8685870635438	60.3309480878191	27.0333051296541	21.1772808622735
CC221935	1.95441319884468	0.940437104512359	2.54077203793323	3.00149955846263	2.5051	34.6493106730409	35.5126746343175	22.602596147193	27.6850736358072
CC221954	2.83004013601729	0.585495517212798	2.57819201625371	2.94491475020539	2.5135	38.8840858934759	35.295947544016	23.3139060764563	24.8666543524327
CC221977	2.29356430734171	0.339436963649817	2.54554191209506	3.0752971039312	2.5156	35.6908403842704	62.4512853672619	22.4684305484093	23.7108069720281
CC221980	3.02662749967399	0.918067908403712	2.64467537890294	3.08935158761791	2.5396	34.09784262938	36.5756919814546	22.6200998221082	21.4353519991018
CC222125	0.741895558318626	0.90414804166708	2.70422833961487	3.03717894203197	2.5297	38.0425139470097	51.4212728549864	30.2338510460092	21.2672556187717
CC222185	1.49460573966023	0.735297212108684	2.7210817893554	2.97357000732582	2.5382	33.3188717930947	49.8429043171382	24.2688318613361	20.0558454238469
CC222258	1.01332897712111	0.358983311891644	2.82327984059942	2.86278402201318	2.5393	40.1085553877713	71.8463501998393	27.3368004246439	18.2150668722435
CC222264	1.79424075074607	0.480857469767005	2.63522432629428	3.09714722652114	2.5232	38.4148971994325	60.8215815025753	27.2436792461899	26.0331160761325
CC222304	1.82880747593633	0.75467375514576	2.75260154080183	3.00234238118968	2.5318	33.858340725662	46.6536327503961	24.5005464951306	30.5148584378691
CC222326	2.39229235447846	0.465531665681675	2.45527318024445	2.9847260374085	2.4936	35.7423862633926	41.0575876415229	26.2444449352067	29.557279198187
CC222367	1.27267787658103	0.8651735231988	2.55907739192313	3.05695163986397	2.5127	34.5848336190247	47.0425707622538	23.9856762056395	25.3843130404402
CC222496	2.05576291231291	0.959437355107725	2.53824031796752	2.98102774969477	2.5043	36.5127169002648	50.0704269966414	24.0048780511017	28.2402182019305
CC222555	3.69995525449751	0.576702083575194	2.54189930324608	3.03478684585886	2.5114	34.4650769226331	44.7775743688884	29.5555452355971	20.0944508721965
CC222652	2.09135152303463	0.516151513872367	2.53930564637744	2.86736866662939	2.4993	37.792140898155	44.3432916787362	24.3357993496491	24.6834950160199
CC222797	1.3641449071549	0.735563535123917	2.67281102143329	3.0227533535621	2.5305	33.3140483050461	48.7020847676464	23.4369680403023	17.5051421355023
CC222956	1.07588582540146	0.288981934180263	2.46041043207187	3.16429292457855	2.5145	36.6501238378444	46.8852475724169	25.349556167579	25.1755913578573
CC223085	1.51799048081626	0.925922929016408	2.53387638073776	3.08592725329568	2.5037	31.7310586826757	36.0652128652583	23.7969668601641	24.6092588029626
CC223115	2.98235134931642	0.66863516710682	2.48138332765684	3.04374235140711	2.4966	35.7284673527575	76.669423098386	24.9757483216096	30.991702530776
CC223286	1.15212669190454	0.499135935204796	2.52206979288288	3.15741407895631	2.5157	38.3398315965098	40.6325562487282	24.9543842581499	27.6808859393367
CC310008	1.62221019249698	0.909629259951434	2.57696070233339	2.91545936190223	2.4999	40.2588746536022	48.4298098929028	22.5023148045145	NaN
CC310051	4.52952183338949	0.873999529298903	2.52131791172321	2.87981871205271	2.4995	35.6867574330021	36.1492152516154	25.7698034033979	NaN
CC310052	6.06399918692606	1.39867900192233	2.49358892908863	2.87712876106195	2.4981	36.6708454319736	51.268783188053	34.2215740992574	26.8626925823896
CC310086	2.25030771242307	0.733335515221239	2.49597322779617	2.97491824994013	2.5104	36.0460171170284	44.3806848856039	23.461919302114	NaN
CC310129	2.86350320232456	0.420084519588442	2.73347652768757	2.86641003505949	2.5237	42.9379317588648	53.6047363095514	33.9123125758569	NaN
CC310135	1.01953576067702	1.78078828956155	2.68280723609642	3.02570520798687	2.5257	30.6696515677639	45.9820721722102	19.9218127450894	NaN
CC310142	10.7346465517923	4.25491075671103	2.45871458062984	2.89439647144761	2.489	40.5346093264756	38.5885563896218	32.9403563468599	NaN
CC310160	4.55557262577523	1.2003961234589	2.67820505903593	2.9360358173485	2.5236	35.351206651962	47.4893912215426	23.6141277879056	NaN
CC310203	2.36540053791453	1.27842384758861	2.60612352994603	2.96361557382594	2.5242	35.198802394521	37.5907474903597	24.5997730096518	24.9730316089762
CC310214	5.22409368243557	0.790650728525073	2.58539055306677	2.99807765245722	2.512	33.9402218607666	42.4086581273991	23.7404758268205	NaN
CC310224	3.65110033677258	0.571094662986536	2.56197435695259	2.9946219541377	2.5128	33.2598733532188	38.6657895056394	20.7675552976711	NaN
CC310252	1.38763235534657	0.929109025302669	2.59151989755575	3.04955847069306	2.5098	39.1679731886742	54.9269910158636	27.4757506775682	NaN
CC310256	5.12113633270331	0.870877808247813	2.55874721944219	2.87790326767727	2.4917	41.5722955997513	47.9501606510879	27.514339360405	26.6313610908206
CC310331	5.06536086237054	2.83576968994067	2.54230996616296	2.97646280110042	2.5101	39.486012141914	40.8757246757961	25.8215124445142	27.6548334910412
CC310361	1.42674617460321	0.986586608204857	2.6758309530014	2.87167287091856	2.5212	32.4443740647257	49.3420396646233	22.6849308931716	28.2665284431052
CC310385	0.764765657530895	0.72989662378524	2.45651921942166	2.92876368777412	2.4905	39.591021350228	47.300119556914	22.9982059721593	19.9035600697651
CC310391	2.15976858733121	0.57780647457174	2.61071432590501	3.11314799308955	2.5265	38.4092375370556	52.1557155004192	24.5406191097582	30.3600828076353
CC310397	2.01984441867684	1.08467620210835	2.56321088948583	3.00540272846893	2.5183	33.5271575068704	51.8653872056832	21.1388483244662	29.9342838048563
CC310400	2.50806555537477	1.21968755077523	2.58481114982661	3.01426816539315	2.5078	34.5699512192856	39.9151542394814	27.1132745667696	22.458078253926
CC310402	2.63024945547123	0.591332036259482	2.57375219495799	2.89447538531384	2.5008	33.1128309985817	38.3195151547606	21.8587243899522	24.7624757262573
CC310407	2.2903677572604	0.334768979341145	2.49374844831894	2.81774914702919	2.4908	35.5209875983208	45.0342233067587	25.9821051010394	33.8363054412437
CC310410	3.06226890488766	0.608111086317138	2.57126497883027	3.01404112525192	2.5199	33.0401498731706	46.8487333870016	31.4630918404411	38.9175354736723
CC310414	1.48648082984137	0.513803503270702	2.56584025918515	3.09242696238471	2.5226	30.3530123156237	39.4288684055067	25.2774368252062	23.9833275452222
CC310450	0.879302264918614	0.456193289365861	2.63430702145786	2.90912713056163	2.5075	35.2928594111475	51.4311139304408	23.5118270656069	20.76570699943
CC310463	2.88263144575404	0.406977326615133	2.64491469306241	3.0794594351781	2.5204	32.940838112528	54.4787617774541	25.9838456181338	30.6318345910175
CC310473	4.1276415821643	0.723541434816372	2.63340854707529	3.00709472151631	2.5159	35.5078338976774	49.6943400091151	22.688599357866	29.1104088863353
CC312058	2.72210737446273	2.16772537623417	2.55118872808908	3.10220925939148	2.516	35.3982734718998	50.1864765888486	23.1657366522085	21.3446626564057
CC312222	2.24482678046305	1.00543822150652	2.60428185310592	2.8438329597202	2.5025	33.4995176643097	38.0314386894878	21.758964758924	22.304421504001
CC320002	1.10414658685997	1.2935401345539	2.38486763393517	2.95571510188325	2.4839	41.0495237551514	53.0668810332421	26.2342339861257	23.7619101022539
CC320022	1.62527850270103	0.692615586307816	2.72493259507178	2.79671583828727	2.5199	36.0138108183584	35.7837106269847	21.2199581426844	23.1309172163691
CC320059	0.94273810761542	0.508564495495903	2.62439302351379	2.91451783265967	2.5077	32.0062397291628	61.4812562225108	23.2260960076054	24.9357733044443
CC320088	1.64310864976889	1.23605937203492	2.46638153340172	3.12041393187591	2.5139	35.3524616835626	64.8959743092373	25.06205080346	22.5810163560797
CC320089	2.61327081155823	1.60718633827241	2.56938608396773	2.80703638984197	2.5007	35.4040527790623	35.6533974258725	23.1582857296096	23.5524432215544
CC320107	0.876584600583591	0.357684447467811	2.59415367488425	2.85625709986176	2.5078	37.9872408096165	57.1795067842333	22.1285901255727	23.1236527532824
CC320109	1.46742511667957	0.332139991285567	2.59823463250667	2.9996960870365	2.5064	35.393048596746	69.2515715101395	25.5532276230824	20.9643541237039
CC320160	1.30937965300223	0.722049794350241	2.65239560203975	2.93973782843771	2.528	38.9651683437878	57.6772226127491	23.4961463297916	25.6297372682548
CC320202	1.26482436886539	0.361746226156271	2.5378307788576	2.93104040252674	2.5086	44.1432003011187	53.2203571868613	26.7698744571612	20.5631547325699
CC320206	1.91312095385298	0.227749431067768	2.62563549647004	3.02667621244296	2.5231	35.8548554370066	43.7915542568939	24.2007608987185	23.3528951882273
CC320218	1.77316046505273	0.401601385721086	2.6112119480661	2.91804252888969	2.5027	36.7821427004797	42.7534593632595	29.5606764969367	23.61150553775
CC320267	1.31366893982104	0.439965397288925	2.57467901178049	3.14045795466136	2.5214	34.3459022296175	41.3354781177188	27.1392955826192	23.5287530484362
CC320269	0.679230423319954	0.140782760048435	2.41505910369642	2.84862858585009	2.4872	36.1792450944557	65.4620402715231	23.5133170979831	19.6616369455876
CC320297	0.90082842476236	0.619929956031844	2.53362528630869	3.06447858308865	2.5116	39.7400620367486	71.3696061541372	25.2943086245508	22.81654735376
CC320321	1.33766164784123	0.906105481505161	2.43832719205816	3.03256623069851	2.5059	32.403490616166	35.6758574064607	20.938646557658	48.3238474779416
CC320325	2.96476625917029	1.58907786599658	2.50379777334703	2.90990082644628	2.4999	33.2404606468035	27.6227885152283	22.705059189419	22.4908953059568
CC320336	12.0564109203267	2.28708956139125	2.63404525877304	2.75492379966279	2.5089	33.7888141767548	43.1420285447658	23.1200972347266	45.4354402353763
CC320342	1.41110937347554	0.234926309391911	2.64432050997286	2.83819425373377	2.5092	38.2299466934147	36.5002098927301	28.5652689726416	23.1009070294785
CC320359	2.21010916484692	1.38957579114674	2.62217794028917	3.05085117909652	2.5196	35.0526773089745	45.2616876318472	24.7536289559973	22.041156793379
CC320379	1.40604879834631	0.417200005178423	2.58635296043101	3.0099139567997	2.5106	39.3616506620427	45.4718887347922	26.2745586762279	19.8687019408032
CC320417	2.60354639646323	0.957170748532416	2.55639869694443	2.97066877053331	2.5083	38.4821631295029	68.2746604746418	31.3623071261983	21.0751834953382
CC320429	1.74831750995286	1.00151316839355	2.58885961118497	3.09257383998806	2.515	31.458233116084	53.0404502509653	23.5595325703888	26.4523272379614
CC320448	1.63517567719974	0.963336168185087	2.56586297964657	2.97769921497307	2.5003	31.9927846679196	53.8841399347203	28.7947652305639	24.5107982744398
CC320461	2.17773380967953	1.15419417294836	2.55837666788942	3.04321325411695	2.5173	36.615283621069	39.1970377302027	27.9776027683005	23.7697656526224
CC320478	1.9632457223059	0.833203957753722	2.56148902446568	3.01007699640846	2.5131	38.0179817626293	31.3581684459328	24.0066699349231	19.5998637975567
CC320500	2.18233276766128	0.412170961573946	2.62319863777046	2.93602952338947	2.514	35.7306377268024	85.3624287815319	24.6710561698853	28.4667900018098
CC320553	1.47374339207096	1.26296644762593	2.64207492283722	2.85646040975372	2.505	38.3091328024808	36.6135580461408	24.7643285977995	22.1365728157967
CC320568	2.77639819728712	1.54813243321265	2.61018745039515	2.84264433789036	2.5033	34.8033926934353	47.8835562453299	26.0800727107783	21.6262975778547
CC320574	0.987377405325184	0.440243479332053	2.63942702039905	3.06290733775181	2.5176	35.165741137242	45.5956786187464	22.7633268661711	23.2184137837663
CC320575	1.67095001070256	0.400896717750427	2.6866686421031	2.8609535582477	2.519	33.6626027105416	46.7385218019426	22.1785916392455	20.1419274082148
CC320576	2.71004482173715	1.63400708751212	2.53448754452623	2.941924178571	2.4989	34.0330710063678	34.1256681299769	24.0649208251371	26.0591928030505
CC320608	4.03268116423102	1.26837724676639	2.45866495737206	2.98217375724872	2.4923	34.0016235765962	43.8340273504006	25.1803208170777	26.5235090602487
CC320616	1.38855958383228	0.299377565264006	2.6544797931909	3.07374005696594	2.5179	34.993767131216	71.7962943238178	22.4290818457458	24.8639434321225
CC320621	1.58959512098525	1.53408963571591	2.46209820887582	2.98221132544738	2.493	33.3145524220504	47.2634814402761	23.6123029836235	34.4416625862658
CC320636	1.52946788097282	0.851659435376688	2.53160972286633	2.91065112731977	2.4978	37.1519730795235	51.1274385516818	26.251831939267	25.6321796578858
CC320651	1.07335300304596	0.549796416844999	2.51816629286312	3.04697265786516	2.5117	36.0052338611009	42.4569350170166	29.5210687339374	23.1388231817555
CC320661	2.56589336565455	0.965258897079212	2.54898849807186	2.88090738183492	2.4956	32.7954344312893	37.6757425538502	26.4000015536489	26.9965298842486
CC320680	2.28191964424275	0.589511125192502	2.62583496686382	2.97311870245189	2.5167	35.441019953126	42.9015902577078	32.2349041551839	24.6283841815941
CC320686	1.95424919165535	0.242500461254968	2.59812668301483	2.97387645902881	2.5137	34.3652462649164	41.8355877300448	24.6517667418696	23.3754987790663
CC320687	2.37460131353228	0.45371482985995	2.74611406948591	2.88960692548904	2.5342	33.1095451549745	40.7031767419851	20.064393851183	26.2493399841748
CC320698	1.80892164615631	0.577995890905361	2.58668234935506	2.96917865725357	2.5127	32.5835998155457	56.6698464753069	22.1172599634481	31.0160029595006
CC320759	2.83666051323595	2.4096839193816	2.6091062187454	2.84847789882457	2.5126	38.2529509883428	40.6680768051109	25.6334436893228	34.099890850239
CC320776	2.95593401038535	0.457023657861142	2.66103002634804	2.98658796014705	2.5126	37.6351025865244	44.654094265447	28.2849684659257	25.2871487097807
CC320814	2.42014555806769	1.11716580631066	2.50102777875055	3.07253595549785	2.5123	36.0165770800593	41.7040520115525	26.9405157865187	23.1230558959374
CC320850	2.11314045741846	0.54828531119306	2.60287013986713	2.86117147902683	2.5105	32.2351802428092	44.6233338633085	23.7409281959676	23.6135622264884
CC320870	0.883738787466103	0.252238641825321	2.39300127733213	2.85942636804583	2.4845	36.1452163213479	37.8869226881483	24.4580142118647	18.1190297413125
CC320888	2.90082998765631	0.77038786108596	2.48984949552311	2.94637123285959	2.5035	36.2705418979935	40.8782919718817	24.6739459183379	24.5748247231436
CC320893	1.59086845521423	0.471318898635386	2.52691988461384	2.91049821623671	2.5002	32.6151125270324	38.8667606598745	23.6295619766018	26.7814483084746
CC320904	1.7496649721447	0.430279057837482	2.55681834301452	2.97311712654516	2.5052	38.6331818909472	38.1618216798758	27.7951714274369	26.7375904302476
CC321000	0.551320991552322	0.203881575329223	2.72178343940468	3.0574521379491	2.533	36.9330026158529	59.0998600183536	29.6432159697892	21.8219171884855
CC321025	2.74238109250823	0.490586888132423	2.75034174235586	2.98317684518046	2.5255	39.8855190009598	49.5520174502632	22.963763186994	26.0217099953587
CC321053	2.07102124254415	0.52867290909088	2.47607628065999	3.03233431856438	2.5038	38.8986716347508	47.926691384653	27.9727243148068	18.3523394100314
CC321069	1.39209649648291	0.920989979483839	2.80488461241319	2.94796833301802	2.52	35.6495005602059	39.5479908758749	28.6703125428629	23.6537629757786
CC321073	2.69763605313747	0.710452099757617	2.42354059906509	3.09696629719414	2.5028	31.8347069483	48.7322210578382	19.6129293626962	27.2015958269552
CC321087	0.691306342772674	0.397558834338489	2.58561070395486	2.98708932229835	2.5241	35.8225261706417	52.6819645286004	23.5505770562904	23.0952403140791
CC321107	2.11088911725055	1.37757314769608	2.44529161291283	2.98560522805764	2.4954	38.9711474200841	54.127848836516	32.1371059605953	25.4219334792741
CC321137	1.94784566865637	1.28751487974329	2.53929864213532	2.8453575348159	2.4958	39.638162078548	55.6761292316738	28.589740647904	25.0598727250574
CC321154	2.99956465789622	0.996464293492275	2.50603691359884	1.47841372933685	2.4955	36.9817295353391	48.3476861732857	24.972715015339	23.9184778546454
CC321174	1.90073932403576	1.00431089838619	2.527318700268	2.95947874078076	2.512	36.1368088955206	43.6473302249935	22.1576622948686	23.7224282801688
CC321203	1.24983976625233	1.2606870455988	2.58395451200833	3.02554712749175	2.5122	35.3444388804592	86.3481558293997	30.4222449002237	27.6540359863173
CC321281	1.42380989446157	0.505178153262184	2.56552142692835	2.82816759296854	2.4967	36.5786491980843	41.0024558015959	27.0096189045685	20.8718157436106
CC321291	2.47858167108748	0.981039917940506	2.57174086040954	2.97775107734448	2.5085	31.3357101808778	32.4483496118265	19.8569554263792	21.836944940961
CC321331	1.10810177570886	0.438130122956487	2.60097062047027	3.08172548641097	2.5245	35.0163641030328	43.8507268059766	25.8803241670242	24.5808148602199
CC321368	3.10077422382822	1.01644290821665	2.54557370000893	3.08293844486128	2.517	39.1788820607411	54.0254113725516	25.7428157745948	25.8171710614584
CC321428	2.53462982936926	0.656562623350905	2.43185639257064	2.98665241648941	2.503	34.2188081277776	39.8187554088111	23.3767241356716	23.2534396015523
CC321431	1.4435195648942	1.11589205813705	2.53993270378017	2.73728471580334	2.4835	35.739213807075	51.2216641295764	27.3841610574173	20.4543794287384
CC321464	1.9499709498745	0.833058280378759	2.56693143650029	2.88770821364985	2.4992	38.7585235061842	42.5785421938231	30.8090032859409	27.7530090237795
CC321504	1.73020240378855	1.60579592658191	2.59120546033984	3.00276964553064	2.5168	34.843692784273	50.7773343153698	22.0674849146912	23.3592808802123
CC321506	2.74138164857925	0.64176671086755	2.53392770434924	2.89019847015802	2.4969	37.0114435475103	46.9754253598744	26.5728289969739	33.3125748238403
CC321529	2.81017499641238	1.20296152190321	2.52017866505286	2.77040823844149	2.4922	36.627822716532	51.5292545000416	22.4284122006016	20.1453199760993
CC321544	2.16353363556631	0.266165074504124	2.60662853996438	3.02268532881171	2.5102	34.5656385972513	49.9932915619484	25.8197378570693	23.5935154220598
CC321557	1.76711609478794	0.731814590585007	2.43444145313631	2.93896272038794	2.4878	41.5719157057976	52.1709499842591	30.2979205400904	17.5939655086626
CC321585	1.43206939105221	0.298345373560206	2.51968049842865	2.95666064350313	2.5068	39.2559086463922	57.9113641488078	28.1043665900298	22.2601960064741
CC321594	0.848153826066697	0.329722824324891	2.60968251663558	2.89906017188685	2.5115	36.917702515952	56.4838415051819	25.4787462928196	19.974407790019
CC321595	3.74585568572744	1.34722608636732	2.52741670691408	3.06269302040101	2.5101	34.3921615752539	54.6132417736804	29.8231304009722	30.5535658641803
CC321880	2.29675638902897	0.671849441614136	2.53634834897114	2.75376051713523	2.4874	37.6880449070666	42.4642577131207	26.194226045443	18.8751005611631
CC321899	1.9057009699542	0.484369671904028	2.52594704898761	3.13209705822799	2.5225	32.1518846116806	56.4124565180386	28.9049459202009	24.0339933428649
CC321976	0.978721584212957	0.498755842213062	2.56107450880313	3.00626161066775	2.5135	36.6359376047701	48.6050611770224	24.6328582123151	20.8267151393083
CC322186	3.66781610946116	0.711991748336449	2.55044146768834	2.98439273152963	2.5027	31.639786566304	47.0385179797265	26.8171022657075	26.3431585111473
CC410015	2.31430201634429	0.608278922497536	2.53548974345	2.99593526924816	2.5208	32.5664860535236	57.2143305827832	23.6114217406249	NaN
CC410032	2.61682156438841	0.706727191628076	2.65301469741535	2.95773865695397	2.5151	38.2990927933708	51.1667456744443	30.832644954045	NaN
CC410040	4.55294373423215	1.30412313111181	2.6277324524877	3.00605920165066	2.5196	42.4300937737692	50.6457310385153	26.2119845109005	NaN
CC410084	3.80573244505502	0.936001562172174	2.48063980813324	2.87719364653773	2.4935	35.4982937586766	50.3137212120282	25.3005582657666	27.2975321324857
CC410086	4.0396282541408	1.5864790142374	2.61471942916112	2.83515493839927	2.5031	44.5440156394582	42.1344177769572	27.3908800023182	26.7378988773812
CC410091	2.02871274691363	1.89358423310382	2.56329262745756	2.94396791827552	2.5111	36.4652431915955	36.6041869480939	20.6931003833956	NaN
CC410094	2.89799848738371	2.02621179782773	2.48707375047701	2.90303005337803	2.4938	38.6317514792613	45.9944275835822	22.7385102100508	25.625
CC410097	6.12392612431933	0.387150617515829	2.53974237826964	2.83675078339275	2.4988	35.4936703144948	50.5565821702464	23.259320092681	31.3343575285165
CC410101	1.73678373645158	0.861058047895371	2.52694404964866	2.9122311743116	2.5014	37.3966849778304	44.572423855293	23.5961163688736	NaN
CC410113	1.37492959813897	1.13897418841728	2.55865383108988	3.14737825491963	2.528	37.1473197798382	45.4524941212919	24.79447199282	NaN
CC410119	8.12558658505758	2.51602517610316	2.42427175089446	2.88690590756563	2.4864	35.4152639100476	40.1860428855998	23.2767150063518	NaN
CC410121	2.4918937989262	0.790694060235125	2.54036686888995	2.80551869869466	2.5002	39.2553215053834	38.1521666190555	27.2104950761627	NaN
CC410169	1.13838890299341	0.73978604935385	2.48126481824338	2.98017487863793	2.5083	38.9234256698988	42.9476097002828	21.2169758597396	NaN
CC410173	2.42511350736219	3.66239113673066	2.4653804851938	2.80553722825602	2.4771	36.6180621316459	39.0980269111145	27.8510052225914	30.7432567527857
CC410177	1.42394876516232	0.580435908267909	2.45405431504023	2.98141208045989	2.494	37.5460728040571	55.3569870347816	24.1074768475612	NaN
CC410179	2.66683523944067	1.04041104032812	2.43704247956331	2.99517709225786	2.4907	38.1809539858437	59.6379562025436	26.9080532877758	21.3747899170261
CC410182	0.561956885800706	0.510784890862105	2.51299645640315	2.94582757595973	2.5063	33.7333008277696	44.7752259372879	20.5141438577603	NaN
CC410220	2.41034213184049	2.2095346104124	2.62635261916056	2.84935343203789	2.513	37.4941911645891	54.514096590483	20.9923828069109	NaN
CC410222	5.64002473409027	0.855182763435476	2.64160414056555	3.01714077960385	2.5279	36.7103758208065	39.0478346870046	28.6638891095294	NaN
CC410226	7.71786289662843	2.56672374092485	2.55585589447143	2.76842227373853	2.4891	41.1522074573701	43.2087144463849	24.0656696173288	30.1786180554735
CC410243	2.059212029194	2.284845884025	2.6769300532136	2.86646101881439	2.5146	34.9349001406485	49.4795925143603	20.0043359644641	19.5375878853434
CC410248	8.10495158205509	1.75824927107967	2.56866277337085	2.81729004919419	2.4949	36.6454385879269	44.2649619035615	23.3583128399838	31.3787735417112
CC410251	2.02662468668311	1.3915927260757	2.60031791705452	2.81185436965768	2.5018	32.9976123576387	45.0016540021041	26.9175924802333	27.6756590358807
CC410284	1.14760817649877	0.549446282976849	2.5177227594109	2.90221225410516	2.5047	36.7022951421991	44.8968829274824	26.4466393262745	22.3001126114543
CC410287	4.19335712203993	0.804653285256255	2.49988507608332	3.05615632159079	2.511	39.4570375173584	51.3735152195606	33.0355763468139	26.1436454254183
CC410289	6.205762316791	9.3418951862623	2.55571032637616	2.85412398261103	2.5012	37.8889467221384	41.6216713524539	27.3288095331271	20.4833499626732
CC410297	3.14291071365813	3.22474119638543	2.46897827809782	2.84934256147515	2.4844	38.1474514485326	48.8295138169563	25.3446258230204	23.4469774167564
CC410323	2.76659979263718	0.886462209338081	2.51937616827374	2.89767439351094	2.5029	35.900501379358	51.4946182222761	21.216426586231	24.810528385312
CC410325	1.4330424932338	0.962116398582072	2.47263882808946	2.91450647397413	2.4903	39.9386687725409	48.8638994725235	26.0949295691909	21.4474201740336
CC410354	3.76796983058561	0.605936397570549	2.54668665711725	3.03087651896269	2.2711	38.3299181252557	51.471892822934	29.5006094497973	23.0480944394065
CC410387	2.35927177930805	0.692936604002305	2.52016558832644	3.01351718125471	2.5133	36.9535799610134	40.6024119241471	22.2023912475813	29.0557431691593
CC410390	5.01282365886224	1.39560074512498	2.48531389544202	3.08106178472744	2.5095	41.2889979716727	42.6417593870065	26.8550239675157	27.4792120775875
CC410432	4.20341722434731	1.06188568756737	2.52782492493751	2.95948727024675	2.4967	36.686145169527	53.893398208165	24.8866897006844	27.5030310041385
CC412004	1.30523209807172	0.613983388438584	2.50670854883327	3.07016089658814	2.5084	41.9172479768029	57.1813534366884	25.8149717155316	25.0444976984727
CC412021	0.880634321771393	0.847620440223787	2.56860883636724	2.9591517159809	2.5087	35.6544824951812	57.7002106782485	26.9045601144149	21.5567710748454
CC420004	1.45808088397449	1.31621023503272	2.49736716294515	2.95151797471898	2.5142	39.3736805667885	63.8908522788999	23.0929532328508	26.3224328700996
CC420060	0.890360584249437	1.22755738267061	2.54605856713895	2.97243707299224	2.5105	34.0169946359857	65.3385138246877	22.7595736651023	25.9482044638875
CC420061	2.35092097045015	1.82704461876489	2.49342635081149	2.77782798055784	2.4839	39.9987166418238	40.8033761735222	29.7042683967232	32.276387450299
CC420071	1.72216033257214	1.09888181135257	2.62856413460289	2.78526052566717	2.5074	31.8142010442578	47.3070662699643	24.9800556688851	28.5693011932742
CC420075	6.17292823646079	1.17418640895877	2.56134306237526	3.00085913803673	2.5072	34.9428580868237	53.5119069460881	20.7382227998864	27.6897959183673
CC420089	1.45239558391306	0.507908845149505	2.59565741097711	2.81986060214448	2.5037	40.6698432955926	40.4543324941549	30.166087853118	26.8442836318201
CC420091	8.70201736461036	2.86411257265972	2.59133986796668	2.9692343717821	2.5083	37.9389129795326	43.6361278364955	31.5698627697651	35.5029585798816
CC420094	3.14787979335531	1.22916049679462	2.44025393218019	2.86825531823165	2.4843	37.6421297781846	49.6116660018207	27.5596831007117	25.6163048693188
CC420100	1.99491615037233	0.65258840465783	2.61028507555272	2.79365129582414	2.4943	35.0860864031042	45.7408993032012	26.719553151186	27.8076480810737
CC420137	7.51342690708024	1.71977703091524	2.47555838856393	2.89317219166773	2.4868	37.0228515042867	56.2744991794371	26.4882978255866	25.4894825174396
CC420143	1.78723446823243	0.444166551792634	2.57014492306467	3.00096427571184	2.5214	39.9987511800747	51.4375686312111	30.4894980851691	24.1543578487285
CC420148	1.48542418254479	0.358588843846165	2.51725323602691	2.96165630433696	2.4942	34.9597464639511	38.1005023640285	23.6209226340733	22.4080373804321
CC420149	2.00325258068038	0.451395850451741	2.52508630523922	3.20491057118461	2.5177	36.1803960882	44.8462897555718	27.9324360898406	25.1658973506027
CC420157	3.07154246632499	0.980853911559637	2.57254314879191	2.96373924190629	2.5161	39.4743821340182	35.0907122861471	27.7784881977924	25.9846233339929
CC420162	4.91513421140004	2.54681448258086	2.55137464332928	3.09358213129491	2.5255	34.6177801784711	34.3285685917747	27.3183536993729	30.6523267776265
CC420167	0.741870569480748	0.268986701813124	2.46617223086012	2.99237719205702	2.4943	29.5680795195141	44.3387122058107	24.5260754652091	20.9697939947097
CC420173	3.16310803848659	1.65904130099296	2.59135599332652	2.89452458775807	2.5082	37.5383940726659	43.0944104112559	26.177417079206	23.3015701554724
CC420180	1.17339516089475	0.339925469918109	2.52841988226747	2.93218180109043	2.5001	42.8031907906795	58.1667702257258	27.5378676229754	22.5972040960952
CC420182	1.16733566091408	1.81752097597174	2.51564254953925	2.93903076215148	2.5021	32.4400869875425	32.0496746183978	27.7616120583143	25.8225900929178
CC420197	4.0569311226133	1.30853968271046	2.61262250626801	2.82761987852962	2.4992	35.6569547487855	42.5765294731613	26.653695503628	35.219971764774
CC420198	2.75273816086207	0.887615549514796	2.57518520545553	3.11106391558745	2.5149	35.131700214532	44.7952778893006	28.2807661681491	29.5142267152485
CC420202	3.65692136606695	0.639476725175431	2.61422891072883	3.09523745872937	2.5209	38.2622273780063	40.642826311231	25.1691883893282	27.531821377476
CC420204	1.26795353758837	0.52388729477724	2.61138309468909	2.87702033126159	2.5154	35.8590208429949	45.4596559563211	21.4605714050526	24.4463534360651
CC420217	2.65769860883318	0.812435451038977	2.63343383789151	3.09552699623539	2.529	40.1884947397844	49.5919783474276	26.7006824913936	24.9657824520579
CC420222	3.57659765517472	1.82784832330526	2.56230578562393	2.75991495595606	2.4934	44.5061475902287	50.7103966341146	23.5776151891952	33.8241726199154
CC420226	2.6248792636256	0.912254992218136	2.41754041056665	2.96550963344604	2.4969	39.128483274235	56.5273361248099	29.9310057106066	22.2464427520444
CC420229	5.89274850649471	1.17970732572477	2.60164915945128	2.95899719730256	2.5166	38.3268235983658	49.2047000524131	27.8783746228608	31.4856028845988
CC420231	1.79519012777317	0.898078579784494	2.59360172115833	2.88391006422718	2.5031	38.1591780462825	42.9594098177615	26.0071906426763	34.5957223719892
CC420236	2.32813869494035	0.361943255662279	2.63274940525608	3.0464002045869	2.5158	35.050972447039	58.1886586871307	27.7928633884307	22.7130052137493
CC420241	0.574789576590663	0.298274125413605	2.44428333318242	3.13296433632606	2.5033	33.2658067232469	39.6548086053945	20.7075677544234	22.0384011592803
CC420259	0.983869830004305	0.911885494933919	2.5570655251998	2.91490480477101	2.5167	36.0529771106961	45.7998938983852	23.1126399597028	27.461234532203
CC420260	1.00481251534067	1.21816232580735	2.48240643113381	2.76251682903484	2.4892	37.0885288415588	38.3309214083446	22.4929386081738	23.0794301799836
CC420261	2.31599173612948	1.31875695670289	2.50376953603259	2.95769366330299	2.5027	34.9008657827693	44.1717578590247	23.5564913171131	33.7420157300639
CC420286	1.29088185282357	0.509974631973984	2.57530755237572	2.99392520164644	2.511	38.682235702607	44.1042040446022	27.467016131776	24.9469952409043
CC420322	1.40606302959442	0.567918029410291	2.54718305753495	2.98618141493543	2.511	38.0893753441125	43.9384750443662	26.9890662658071	24.1542424259302
CC420324	2.04761537650611	0.584498383325268	2.53781501710589	3.0188397432965	2.5055	36.9280210621742	52.0321687990527	29.5923636420744	27.2220512294381
CC420348	1.98073806716275	0.300631305787753	2.64334239000557	2.8537522534022	2.51	34.7173541974928	44.7485047939859	26.9301326094558	20.5875144427716
CC420356	2.94807943670297	1.06043992691497	2.544057846229	2.85999869962512	2.4918	37.5916792309824	44.6978828833154	26.9520549235643	33.3841678092995
CC420383	0.753081151521167	0.538585887429203	2.5519918943008	2.98991322772611	2.5168	39.1849501005107	62.6007642768003	21.489306351643	23.3783929147693
CC420392	3.42537685824386	0.900944615817247	2.62581497232607	3.03773802234941	2.5295	35.4407656424602	41.1530786812488	19.0063946901984	21.0698258372541
CC420396	2.85840120557843	0.517430724795443	2.4310741051625	2.9375862451343	2.4837	42.8795356852736	60.397686764362	25.9120401370297	24.310660116892
CC420402	1.75817278925312	0.605002420649779	2.49771063146973	2.97696087126425	2.4948	47.0347344962152	50.1593540352202	34.6584264583599	23.3133764217439
CC420412	3.99999385347271	1.93210974707139	2.50023479535932	3.04028966333509	2.5048	29.991243457081	30.0761358874785	25.3072340451516	43.0049364306634
CC420433	1.19455221702487	0.31399986619898	2.54544256090983	3.0063114211609	2.5052	33.7464406681468	35.0626393757404	24.0814217518656	25.1512043631205
CC420435	3.18461241005249	0.765283971935476	2.566304723466	3.04094741275492	2.5133	34.6651266441393	42.7686281800205	27.1678141437253	37.1426689533344
CC420454	3.70482323453851	1.18113665728615	2.63064662474245	2.88628519274246	2.502	37.948503690221	37.3839422660087	31.4812243641143	27.0037345590348
CC420462	2.12242426672778	0.957082205047285	2.55200510284428	2.97624661307517	2.5052	34.1077939283563	43.669464951256	20.5847594474365	25.0641410872781
CC420464	2.53912727941415	3.59338762214664	2.49146107489759	2.97256448412698	2.4978	36.8017961193288	32.1817009375328	27.0444774326272	30.5559587748585
CC420493	6.61385560657939	1.64536721836695	2.5650408517523	2.87461531397852	2.5024	36.0970334200985	50.1214829270543	23.9820231109214	28.9892417702764
CC420566	2.02181424764027	2.75327940554081	2.63088423410212	2.9559313455732	2.5148	33.6875413855579	46.4429700353022	29.2176748688479	22.065305212818
CC420582	2.51304564332245	0.833795424465848	2.50540589303116	3.05877375411741	2.5032	35.5113869923859	47.7526750831858	23.2425604350272	23.1788328016513
CC420587	3.97726231596656	0.607525308174615	2.5442020548	2.89599517640267	2.502	39.206558265345	58.0807150391854	29.3495772537666	23.4879543300492
CC420589	0.765971774690428	0.251298427547919	2.64967241923579	2.92996971196946	2.5055	35.8034494863856	44.6899930275056	23.925330722143	23.8657844990548
CC420623	5.27230327256621	1.62572754782191	2.61158935992308	2.86852105235934	2.5019	41.7763956634109	34.5457692932536	24.3297972552782	25.5583387829669
CC420720	1.99151003272151	0.597683781724072	2.6206799722714	2.99005076130753	2.5238	36.1283596404883	41.3592210069444	28.6649188134902	21.0434668067423
CC420729	6.65393205217083	1.97940145922987	2.47071954836807	2.98222692685833	2.5049	32.7916093177186	43.2689127403864	22.0418369242328	29.9350895252521
CC420776	1.71377171734639	0.498647118337424	2.56796221719039	2.83415076959442	2.4985	33.5546256503134	45.9400561083651	24.8194607809007	20.4668990887727
CC420888	11.3843148785875	3.08214088011473	2.53999650983689	2.98546504690759	2.5087	29.041982124486	34.9104561893726	19.896714259646	43.4108034393491
CC510015	2.98101367698223	1.75037279226335	2.64263251718951	2.79505070232104	2.5027	34.1575347534732	42.4276171496632	27.9149884785196	NaN
CC510039	4.46293760627519	4.67775375568971	2.64528996036638	2.79610465501452	2.5054	30.7213783461431	34.0695650945723	21.7726490034397	NaN
CC510043	4.51063216166642	2.06822597511497	2.45699733980216	2.88955127470639	2.4889	41.3799876635848	37.3076163187323	31.7937872520073	NaN
CC510050	3.05574331069257	0.931447339385174	2.36700556829856	2.80220014658793	2.464	39.1792294581565	35.8015991734329	28.9583402160655	NaN
CC510076	4.41635853711648	2.07550258913413	2.47990306083121	2.97253960958538	2.4959	38.7774687542595	42.5647560145254	32.1147812162104	NaN
CC510086	2.61143896976405	0.727840013461235	2.47735444037081	2.86168195687056	2.489	35.290380664368	37.971679475975	27.0208219831356	34.0485194352431
CC510115	4.39192404657948	1.38334733214941	2.56908907052521	2.7771231593451	2.4973	44.1134783683856	62.7174731682707	24.1626908218234	NaN
CC510161	2.17429416592896	0.780467447874406	2.34230969517975	3.06083209421672	2.4752	31.9559394455943	44.2822842125706	27.3587847183414	NaN
CC510163	3.64405623496512	0.794211063512562	2.52255537241171	2.88985943980181	2.5021	40.9821869271837	40.4701039690178	24.8895583435101	33.134213981068
CC510208	3.43274684652555	0.858034262496054	2.5684418868187	3.01121143157459	2.5139	37.7576639289573	44.2645689291399	32.7345201607525	NaN
CC510220	2.96162930537868	1.99863894402664	2.46339171603287	2.88951656616855	2.4878	39.9280796426047	44.6784744556978	27.6850447653755	NaN
CC510226	3.83994711619639	1.75729559019317	2.49698285114904	3.0118636308253	2.5022	37.9291136336241	50.7904622650928	27.6233568406953	23.9231650347341
CC510237	2.76935147185823	0.981733151754615	2.3649770213051	2.94466900023022	2.4791	42.4345172344657	41.2574229224788	25.9411905117387	NaN
CC510242	2.28771133055248	1.151083742992	2.45716518135655	3.03007905080561	2.5002	39.7712246447876	50.9181648194024	26.6665722336762	NaN
CC510243	1.84621135726245	0.717675130432088	2.42018248146739	2.83308953970965	2.4704	42.6580442411466	37.019389482083	33.3977011174783	21.6641346138025
CC510255	1.64412995332699	0.595848698302266	2.66008586687811	2.83406824918394	2.5069	30.7730373963225	40.446702387229	19.1153900594778	22.6240010725452
CC510256	5.45772999312687	0.895081054560218	2.49224493353631	2.84646790590523	2.4824	29.6393692111777	25.3137108367821	22.453869098084	NaN
CC510258	5.15685928825545	1.91703154201247	2.64136936928853	2.99649448974681	2.5176	35.3830726047364	46.5989514454468	24.771169683479	38.3417170977867
CC510259	2.51497621254753	1.09776862697125	2.35446182832198	3.06446592279855	2.4962	35.8534401791347	37.9030060204403	24.4493846281981	NaN
CC510284	3.44631418480406	1.48224728448871	2.46977388481494	2.91779036741015	2.5021	34.5531733260612	44.9576055600618	23.6790456023279	NaN
CC510304	2.0656487784627	0.949085870865646	2.38602616394392	3.0567209751534	2.498	36.3264813031031	48.7261449724088	26.6119676866912	26.850815940743
CC510321	2.68612748438607	0.644134085508309	2.50812802534013	2.79241147194923	2.4816	42.5632858450075	52.8090953570216	36.048431303321	NaN
CC510323	2.57552893385858	0.678238840791057	2.52499073342926	2.76291967117613	2.4891	40.9596403125562	45.8225248904936	29.2162655006444	NaN
CC510329	2.68094235580856	0.985554169937258	2.57373567292071	2.88894157226764	2.5013	35.7886296521544	46.9448100491496	24.8998425853178	30.3366536143009
CC510342	2.3761499310637	1.99498436454698	2.39315167749022	2.87084086676824	2.4753	35.3139403386178	42.7266813855649	26.7971213182537	26.6841307349235
CC510354	2.03357148970471	1.43218453512986	2.50167125724054	2.71389873628316	2.478	43.4755998678069	52.3691041601319	29.2600034488894	21.7984242724098
CC510355	3.66995630399031	1.51093931645964	2.50541686723419	2.82814822507553	2.4905	40.938283794366	43.7317194062564	34.0453624753721	22.5812611773758
CC510392	3.90193448357568	0.688560211571	2.51721872972771	2.94236353048831	2.4954	39.9338443877465	49.543068423732	29.10616076959	26.1725774774747
CC510395	3.04499933224801	2.77340121757067	2.51719614076524	2.93269913361969	2.4956	36.5095607394602	39.1091775474494	23.0068157138951	34.7574481620236
CC510415	4.0018859369461	3.98909458371064	2.55195006172071	2.906300885821	2.5065	35.4450797235915	35.0887828157828	23.3430090853385	30.7539682539683
CC510433	1.96454465914388	0.710597728470091	2.56481463320297	2.79608586888754	2.5017	38.9009613264293	59.9083513587857	24.2166521998197	26.5788008506677
CC510434	1.28182437707218	2.15923187048611	2.3595574055826	2.77397315398504	2.4734	39.9880094187455	65.1561160524372	26.8739850460224	23.2272677951389
CC510438	1.4550718019747	2.56214334355261	2.61332453909583	2.84217935842807	2.4995	38.5325594654725	47.4646849304198	25.2725091018394	29.884812111559
CC510473	3.52169188838353	1.41740312441158	2.59408036695461	2.89499689989588	2.5013	34.5242177188035	49.5253636988206	26.2870799991808	23.2181721883387
CC510474	5.00385204307607	2.59817425117097	2.62723501054462	2.8839334203078	2.5049	36.9741843645427	35.5831984628012	26.4587273520797	32.4392917182943
CC510480	8.63162104929227	4.7070426542764	2.38250352907443	2.89592344950905	2.4751	40.9224413382431	44.160958055551	34.1619805167552	34.4158087852179
CC510483	3.62269941849557	1.87257086022244	2.2979037990893	2.82696717067238	2.4629	39.3020921176858	55.7478819426217	22.8958208174824	31.8471819404541
CC510486	4.33736141292322	2.79138875669635	2.43842003379664	2.98201969226909	2.4936	35.2387701171421	64.7027123017517	25.8503362134727	27.9503095055814
CC510534	2.49077102705593	1.07446690618955	2.64644897599791	2.81164977513852	2.5053	37.5280178001194	43.6487210541099	26.6120485477564	33.0292007237997
CC510548	4.95927977497105	2.27549027396645	2.38997336245409	2.85467192464821	2.4757	43.6845054168024	45.9573732253596	29.2478540730309	24.0156028644065
CC510551	1.46444015615707	1.11316690884884	2.50502699643032	2.91921763161616	2.4987	40.0091454925032	62.0028919821609	27.6618004831602	22.2329414181496
CC510568	1.65918852456067	1.31680497622523	2.58944816579622	2.80797312391124	2.5002	37.8091397169344	33.1824489975688	24.826775225766	29.7063331152857
CC510609	2.24447208262821	0.591324077173179	2.45283648421722	2.84127805817506	2.4913	36.3025678210669	45.1460306246996	25.1731493906659	25.5506595353206
CC510629	2.72461801115639	0.996634323230906	2.58333259779038	2.93660871108587	2.5118	45.0349381664096	44.422475131951	28.3381489349415	23.4896701379179
CC510648	1.75100336648158	0.581734445999102	2.39985736024695	2.93268785208642	2.4873	39.6056785891364	44.7504778117808	29.8078259924114	24.0887924092294
CC512003	2.14610513607889	0.950378795300977	2.56904627571031	2.85327861415618	2.495	39.3303545879345	47.9293171974298	30.0313441584506	21.8275922346799
CC520002	2.70415611412448	0.615385400923119	2.57148857317873	2.86969597326565	2.5098	41.0834880486896	49.314144556468	28.3834196586895	23.3302031327235
CC520011	1.95710692375618	0.754830196448961	2.53537258349751	2.79041192303057	2.4837	37.6953660334499	51.0055250774967	28.9462451103099	22.9379312770785
CC520013	2.0374005130906	0.890868554458919	2.63656919903489	2.81775056279089	2.5037	43.886407564288	51.9458444656803	31.5302383866588	19.9669187145558
CC520042	2.11862711133153	0.270301062216215	2.44577202259812	3.08925085100812	2.4994	38.2948236147758	55.5023867399936	31.7658436177491	26.4849189869294
CC520053	2.51888977217017	0.573451388246888	2.58358809855419	2.93906638808473	2.5058	42.2304182129093	42.0249507620937	31.4701150233222	25.3979238754325
CC520055	3.34772702614061	0.408969185377011	2.5515614176221	2.89069887373683	2.5046	40.9605628122523	50.8743603460289	27.4140518181378	25.477450239355
CC520065	1.74184335722486	0.51104325699311	2.48308543454569	3.08428571646621	2.5085	34.975895390971	37.3311854000373	26.1881181040638	24.457552994496
CC520078	5.03195960743051	0.507423402727708	2.59801185475463	3.00509515947229	2.5085	34.7343146015919	36.8927443684481	23.2204151298455	24.7721765485217
CC520083	4.05539363347397	1.69738495042706	2.38971682240536	2.92949876590742	2.4908	38.1709288755859	35.1875224161187	27.1986258998725	28.1963144083514
CC520097	1.5549634400839	0.804053590700164	2.608988995396	2.89735399500697	2.5031	41.1368202398683	62.4242647120163	28.9561863996352	23.9786505379681
CC520122	2.38472583167541	1.02284751932186	2.39801782579904	2.95345519491111	2.4893	39.8029469209259	33.4796385758729	25.7215646300205	22.4083295608873
CC520127	5.00105398700842	1.71420349658415	2.53851338399473	2.87608370596226	2.4918	31.5558513521102	34.637858697987	23.1493746023938	25.5391518099423
CC520134	3.60251100591956	0.656893275936323	2.54691147468918	2.93827965944253	2.5029	43.9401972628236	55.13221910536	32.2476492700716	23.2400772815333
CC520136	1.69225643439155	1.19426535749088	2.39965791827346	3.08862527268602	2.5047	33.1714952721673	42.6297666234164	23.2291579623788	30.3098477835421
CC520147	5.13449209151617	1.56423913481048	2.54751734195918	2.90599736998809	2.5032	33.0229535459121	40.8784758589382	22.2604393341745	26.7314308605901
CC520168	3.12291517191321	0.592771259946093	2.51876190247182	2.86938988859832	2.4892	40.8148695176622	53.7321019279006	36.5006030202797	24.8014550186944
CC520175	4.22038373503889	0.948390233044428	2.39802137031094	3.0586119811619	2.4859	34.2910682321757	34.4888700104565	22.7676984293341	27.3729808149621
CC520197	2.94728204781513	1.06006053415326	2.50722426309757	2.81975393811876	2.4888	46.124925642248	48.4506641245933	35.7933722281197	23.2962640582841
CC520200	2.05407022193194	0.38048261553084	2.49124005655101	2.92961721159995	2.506	42.27485600078	51.2399578416093	34.2960374967382	23.4748033985215
CC520209	2.25146683475692	0.635942208401309	2.64340180810225	2.84120808711916	2.5145	34.566318900291	52.0522275682594	22.5213839939459	30.6678471353858
CC520211	2.40981122391162	0.980271310789319	2.46469533670393	2.96098745162356	2.5	37.6399472231486	35.7824572999716	26.1354063294192	19.337048346934
CC520215	4.01461758929301	3.84593606186832	2.43628501565481	2.97332801261652	2.4936	32.612626883442	44.6060239430424	23.0612890934626	44.2262200983032
CC520239	6.48627135162748	2.51822522530961	2.61792466501991	2.79202958886462	2.5088	35.9045155952362	76.6130798594437	26.8639824586277	24.9830019498272
CC520247	2.01220310672211	0.747062547013831	2.63212837638963	2.85524046207996	2.5055	38.1577145724756	40.8926724258776	24.5406618571024	34.547160213887
CC520253	3.40531713423997	1.24251004128902	2.49930148742977	3.00361411819366	2.4964	35.3852766115029	49.2361399873759	29.0851261516499	25.8131487889273
CC520254	1.81169306205909	0.834816196286671	2.48287861740966	2.82886657591134	2.4857	46.4962229434138	47.6435585955404	35.6128419360428	22.1727441542484
CC520279	4.49132871632059	2.41826296985279	2.53385680801594	2.94428677482363	2.5024	39.5155499317609	40.4986634725525	35.1300245620206	36.8429142510504
CC520287	4.29404382114818	5.65700668136318	2.4075976981606	2.97570527222942	2.4903	33.7376797997187	38.7516240019084	26.1142941768783	40.4006396767949
CC520377	3.06516767029347	0.66006816033054	2.3159790122366	3.01073685219258	2.4893	40.2317150506145	48.9587368450068	29.6970894676582	24.5127638896077
CC520390	3.55832683409629	0.547990167257884	2.49809617583412	2.81309738624581	2.4949	44.1735885025687	47.3263424502818	32.6108778904074	23.8803711624421
CC520391	0.830173277334608	1.30726134386254	2.41615088410573	2.90987775796209	2.4891	44.0149628089513	45.8676335500665	33.1121995319968	20.4614108323311
CC520395	4.75762503627311	1.26860265994109	2.53801354106012	2.91067695327234	2.507	41.5354289757106	36.4778276282561	35.1922027636243	22.8284946743331
CC520398	1.68956014901997	0.735466798826394	2.57605166354369	2.88591284520739	2.5014	33.2172618448158	39.5474473234295	24.4800038780287	25.4973538721774
CC520424	1.46878699336486	0.799144911099243	2.62547887672444	2.8965151124616	2.498	38.6593568269813	41.7263132909325	28.8772200394247	28.3303953664064
CC520477	1.15583109478193	1.8452012067971	2.40183802285155	2.85558091407361	2.4761	38.9289531319155	54.1748165890406	26.7274822907704	24.641705767819
CC520480	1.82043094548241	1.33551714071447	2.46479086700641	2.99909939765271	2.495	37.1392789868404	48.5821561440926	25.6270104660441	25.845475142294
CC520503	4.06609103386416	0.296271530733264	2.41760532717951	3.02885263303146	2.4895	41.1162206430549	40.3996146807435	28.429227850292	24.8553513909922
CC520517	2.73543908627493	2.57883730270271	2.39015201346187	3.05735216904754	2.4916	43.3945273114608	47.8567857800313	34.4298219250534	29.9336065645095
CC520552	3.08280822408527	3.17324013133429	2.46941092682589	2.83664426545408	2.4831	35.8004731580879	34.1286656934314	23.3984214403844	28.4171303197756
CC520560	3.90323808157874	4.0384986489154	2.36577118187194	2.89445405964084	2.4727	38.133940410005	39.6792614139772	30.7355489668432	27.2274961081774
CC520562	1.63516275784048	0.478159540726211	2.5537998024235	2.80130628952271	2.4837	43.0175163622827	58.8013969657886	26.2025428663041	21.2044042200922
CC520584	1.40120949171717	0.780297167898765	2.46409475165438	3.00639258679196	2.4995	31.2372798389615	42.7530966931496	21.7811455626107	23.9901099268268
CC520585	4.585100379883	0.900885812554209	2.56132607696714	2.8959995756964	2.5025	43.7998186815012	63.1785911896801	30.9034227197792	24.4349328375608
CC520597	3.31821745214558	0.285791364966069	2.4849199309655	3.07985933805516	2.5054	33.9975037370593	47.0106612802267	28.5798345978606	29.1521937025761
CC520607	1.76950555531785	1.09008418728255	2.4987812945903	2.80520178417457	2.4891	31.9588506646416	46.7678416516733	29.5556902077835	30.0549098432215
CC520624	4.03052876899215	0.753226660782595	2.54921047122742	2.89837001704813	2.4945	36.0685288758754	36.8756806836852	31.7367082807837	33.4983811511941
CC520673	2.93215063946833	3.98358000647732	2.66818826497535	2.96541251336959	2.5184	37.4498886801417	51.9740120536801	26.1741844470632	24.145624054629
CC520745	2.02552415653879	0.96934475334473	2.55841434780222	2.66890593193923	2.4757	44.9568717002831	46.2619763960531	31.9788742853573	26.0418241370622
CC520775	5.38587930985736	0.867895933139614	2.50688621010801	2.90797835114947	2.5051	41.4765642066752	72.7709800918991	28.4514626190143	20.1895680672894
CC520868	2.95767435757421	0.983915528391595	2.51497607227108	2.85283194967377	2.4871	38.854004938655	46.2121032924367	25.4408095543802	26.4721074380165
CC520980	2.38565722808469	1.121722898888	2.5332799277895	3.10715105720725	2.5168	38.088199199055	45.6238324658474	27.4748622707572	31.1288981378866
CC521040	1.6213814795852	0.531630733492324	2.51509046531125	2.8502784274466	2.4883	41.085647103586	53.2820924659508	26.6181857458558	19.1528958467768
CC610022	2.11369097903718	0.915081842215539	2.59528108658465	2.86947983449827	2.5112	48.2416373246364	48.3453802027872	34.4387702354373	NaN
CC610028	5.68305039836807	1.82243464100086	2.60089197925044	2.77247064642105	2.4918	40.8671435671163	53.4508367728379	32.0833774274974	NaN
CC610039	3.55557909766049	1.28436359311035	2.54028708382754	2.89712798892278	2.5046	38.5873370689141	42.6789151751958	30.4643863268052	NaN
CC610040	1.8608340057206	0.41296126385874	2.46109521120041	2.83413983126374	2.484	44.3368642645212	45.0898976844378	30.6052188428221	NaN
CC610046	3.09340579584728	1.77669211002743	2.34293815772486	2.84865385923355	2.4607	36.5221501566904	39.5053074813062	26.5248542912672	NaN
CC610051	1.44642760763734	0.322626735625293	2.43976069720826	2.86467640132689	2.4724	36.6530070316761	38.5038801644189	27.0691472897689	25.6764456616982
CC610052	0.982129457999307	0.440121657409377	2.46565621739301	2.82498213011383	2.4772	44.4129407443469	38.9618000048317	29.5874120999047	29.4359969048362
CC610058	5.40560008957566	2.09588252743057	2.36553867346253	2.9447429406037	2.4834	34.6206377638823	39.9478485607963	27.4316550420096	NaN
CC610061	1.92762718400887	4.96840300739094	2.38280964016862	2.67497555109086	2.4657	37.779634069539	40.6190512072614	24.5456355809453	NaN
CC610071	7.769623645933	3.7243239278721	2.37664804887745	2.85427597344976	2.4785	37.3277023859612	42.7033203239591	29.9237615952101	38.3134174962182
CC610076	3.84548696016041	1.69963454967652	2.30849676045716	2.91953978848358	2.4796	44.5007994792169	50.0147794094393	30.7164937588147	NaN
CC610099	2.17717015163381	0.812459926823754	2.50205452484681	2.93815440800802	2.5044	37.2509399458644	38.8875740440674	28.0215521365718	NaN
CC610101	3.81348000267417	1.0508919763728	2.36055878633049	2.94410129815745	2.4798	41.8206245411737	54.5973703085713	26.7842695748834	22.4461257126466
CC610146	1.68346614003882	0.608288427970938	2.6129287118387	2.85581335630984	2.5032	36.583513311826	69.587839666953	29.6043166856889	NaN
CC610178	5.81182935308286	1.66178563416549	2.40828833577573	2.96687704490177	2.4955	36.2987047120913	47.274690505159	24.1834514856441	NaN
CC610210	5.64588519544489	0.965349872007763	2.3724400483741	3.01775525550367	2.48	33.5179167043391	46.1375751795551	24.8547649220467	28.9016474937976
CC610212	7.67403530094768	0.544412904087907	2.53948028157856	2.87774897430565	2.496	42.648207421401	48.6415394034654	28.9503952728639	30.6361185743894
CC610227	1.4828983202921	0.409365542631941	2.41625347839009	2.83419179584046	2.4852	50.473444220101	52.1988621749165	37.7296411047095	23.2627025987541
CC610285	2.33854009706945	1.04544259942167	2.45786212177712	2.80649135825721	2.4828	38.5860648655078	47.3159136999554	30.8534316125503	28.575052724457
CC610288	0.580514064465698	0.393488222831432	2.48676898922869	2.87777706552707	2.487	38.7725188958182	49.5950897382954	28.9495759994836	25.1113634378548
CC610292	2.65963283614561	0.772167825947587	2.47250675171173	2.96509847317014	2.5001	41.8116284945598	39.2814519283274	31.4578139550891	28.5664395647486
CC610308	6.15735615955289	0.967225901420595	2.48022632053158	2.93861903498552	2.4911	36.9040024500615	38.1174281350097	28.1964631089097	NaN
CC610344	2.02397909054976	0.977022882991259	2.40502043758097	2.71314408332307	2.4697	43.5525593738819	43.916736185212	35.7457338850627	NaN
CC610372	4.31284451088989	1.70696231245761	2.37211248542518	2.79300637558593	2.4585	42.8938637252743	58.6847454822181	32.6894147321372	25.3610216016231
CC610392	2.62037046576405	1.25149775589281	2.65709631165551	2.84218083341865	2.5074	38.2345910847077	33.5273650364988	26.0180024219648	20.9580336334524
CC610405	4.23999718147054	1.83959843442289	2.51138401424185	2.93032966692806	2.4968	42.5849808595467	45.9585906170428	36.5766302524667	31.8380306844902
CC610462	1.99633203150833	3.48812442906211	2.46195049652869	3.03760407473533	2.4945	40.9190301240204	53.4881422675789	35.3864132996246	28.6134318189967
CC610469	2.62939702267792	4.64291991758541	2.37741875416044	2.87539094404622	2.4729	35.6682895828916	43.4773101191928	25.2932166712467	33.984375
CC610496	7.69864893555536	2.04020991310273	2.39542456479437	2.90646109707799	2.4838	39.7754071213866	41.6926095859579	28.09486014259	33.6133403291677
CC610508	9.23649589968962	2.26370793366849	2.51926594854937	2.98999852501209	2.51	41.583570177908	47.3311592883843	30.293837375148	30.3176569003159
CC610568	4.11748385005468	3.63556201076366	2.44832898240858	2.98868522337162	2.4938	40.3280905258579	36.8798661659466	32.7735585453698	31.9577440224568
CC610575	4.68303834846895	2.98985219204252	2.48007356954837	2.65835336508472	2.4755	40.6242255054734	47.1077756612973	24.4134284929695	33.6286619672767
CC610576	1.23312523023591	1.59912260741207	2.50190474321808	2.85097163604499	2.4996	38.341454960117	50.9361885618888	28.2430094153644	23.5424540186445
CC610594	8.04119141212097	3.59263139465897	2.48847074311611	2.93030748328175	2.5045	41.3054615073541	34.7773841317557	24.5192311042614	38.9852964017372
CC610614	4.0677557236718	3.87790920191961	2.37754822067122	2.6572585378983	2.4571	41.5989591822508	52.4489032318997	38.0648540306431	24.2181962610334
CC610625	1.59387480677399	0.549534433323001	2.45117371766837	2.93901044892778	2.4995	44.1231674989285	44.1906409794054	31.3541826780266	27.0239753095713
CC610631	3.99124314033294	3.17597114742968	2.514836936825	2.93537501427067	2.506	37.6649004226904	39.1711201674308	27.69521758582	28.75
CC610653	1.5842203064313	0.858799886731866	2.49529999830957	2.91058928620753	2.4968	40.7006834628586	37.4032894995345	27.7592939911478	23.3758787722908
CC610658	4.56616756675792	2.45658874731392	2.41889822632309	2.91172110884782	2.4757	33.7984893324177	29.169105263585	28.3460839325832	33.2817841038191
CC610671	6.94480406684059	2.56663064717627	2.46932191865843	2.95202855891919	2.5017	38.6512641403726	49.7051885950606	26.9044364155105	28.3804971704799
CC620005	6.23970694538916	3.29168570926913	2.2088776351671	2.85493112037657	2.4532	36.9453367815153	39.5537902614161	32.1449077211277	30.4308603504477
CC620026	7.90928271097492	1.4969496695921	2.4749307640757	2.86267719541826	2.489	42.0165558165308	36.2259395509285	37.5010044666565	23.5197922000554
CC620044	2.27246080784354	0.582994656023139	2.45109387411298	2.86050001786076	2.4766	34.0378901005649	37.7264894667833	26.3278459069476	27.0486772156508
CC620073	2.29067858176193	0.78348917777721	2.483136729769	2.80556864859314	2.4756	39.1754182753327	37.3787728693857	31.7818063801921	22.6854551670052
CC620085	6.27234860241193	4.02091935342872	2.36661165259317	2.83546072873977	2.4776	48.156918044037	47.7495206170945	36.2019321914504	23.7824247880816
CC620090	1.950049639368	1.17468504247489	2.42077757267636	2.69768022662045	2.4685	33.8728975106041	37.7232261509732	25.9344805193084	31.4052773303649
CC620106	4.97262353966549	1.63368803663219	2.64335008727462	2.7772869813688	2.5069	36.5650768313333	46.0310058353211	23.9111311716219	25.5263182418769
CC620114	3.9239816743137	1.00972899228825	2.40970539525812	3.06942538604013	2.4851	34.2790673848574	42.1878559254708	29.3922161556482	27.4398093165793
CC620118	5.98172812749503	1.08084893080204	2.49539743353152	2.96526241172758	2.506	32.6430317567802	39.4249775910066	22.7107915561367	20.6506986472054
CC620121	3.04207014949255	2.62825660309686	2.39822484624164	2.88164306670649	2.4748	34.839169763324	50.6041010556752	24.3078410733494	25.7891851338873
CC620129	1.23565452761409	0.314831945036932	2.5528161915124	2.84510350582338	2.4911	34.6454305806962	43.5200548810603	23.4141424343776	24.5936827173384
CC620152	4.84577259176444	1.99760165814084	2.46541246064957	2.77550140399712	2.4692	42.2663092833031	43.0855949464141	33.8221134349446	26.436544032901
CC620164	1.77753503042391	1.63407834780902	2.50772335211166	2.91664148129565	2.5087	41.0914070721528	42.7456183731649	24.7439501760336	24.9376927676251
CC620193	1.8132023394669	0.557201544230678	2.40226689393314	2.99544346494448	2.4898	35.4031553068749	37.8264683447632	25.4428996118697	26.3054535492561
CC620259	3.28329276970147	2.31377709615897	2.41830327069939	2.87639200613809	2.4876	31.7034677771989	64.0556932959625	25.0983222896863	26.1995137836808
CC620262	1.76655313324623	0.666631737143925	2.47392181958998	2.7741328943387	2.4907	44.5341098929037	47.4235029819818	35.3676552879015	24.1597493489583
CC620264	1.41232866814948	0.944309685680039	2.4189574272006	2.77332941254652	2.4752	49.4854618003568	57.4052379361728	40.6110599047637	21.7410909840501
CC620279	3.40578143004957	1.0385508216698	2.38085339453676	2.78524336487497	2.4784	35.7552805461191	37.8063875345672	25.0364291875819	26.8970647067068
CC620284	1.93454277188337	2.91125668649942	2.40509579200547	2.93244108829752	2.4856	34.9945074659551	36.2700334778048	24.4529238322491	32.5604722040045
CC620314	0.692237884965805	0.752113906105073	2.57591603928817	2.72931351534843	2.4915	35.7003329556321	40.4087014063703	22.0560383864189	26.0030833402935
CC620354	1.10099164204703	0.605469982356213	2.3463869894877	2.84524646171119	2.4725	38.6335446254911	41.1538723257216	28.6570562137732	22.4763775497336
CC620359	4.20393307034302	0.951504282750261	1.58929993948789	2.85411602650352	2.2969	39.6746178053417	45.8435487650481	31.3657148837761	26.2603008972166
CC620405	0.918145511134412	0.439611744488577	2.60059910047646	2.90066664624508	2.5158	35.576004983511	47.9829002747132	26.7832486538596	28.8658505441722
CC620406	4.26702736104524	1.44497471326544	2.35712777055408	3.08776158865302	2.4801	31.8828135629365	37.7710045712152	25.0764826427449	31.700542508918
CC620413	3.32798263073814	8.21787890373288	2.3242997651205	2.73850889712134	2.4499	36.5416105728211	38.4932813825434	26.9849357713362	23.6580748855638
CC620429	3.85801969002754	1.52285793631632	2.52020833862098	3.13091671654106	2.5182	38.6280359577282	60.5818740986227	25.9876598440305	23.9960204619531
CC620436	1.9160736409543	0.507947923085591	2.44016547678023	2.87258716740835	2.4838	32.8767962409668	38.1665755865535	24.3338964662012	28.7568575424002
CC620444	2.03582089762105	1.56131878538668	2.52539776605156	2.76906440465462	2.4867	43.8618859136892	41.8084225470553	31.9256464063122	29.7173666167839
CC620451	3.54627635557212	5.81024926149389	2.23381291272287	2.79914002258625	2.447	42.3910168904068	40.3569908997932	29.2885733579326	27.0508879689494
CC620454	8.88683838487588	1.16269807066972	2.42504864417394	2.89794164256756	2.4905	41.7267117658335	53.0631697348658	35.836474951346	27.8837714578721
CC620466	1.76087557842309	0.925855281971487	2.46436624895474	2.82125591980681	2.4746	36.9210175192993	46.7537052847511	27.1557015605669	26.1503684724551
CC620479	2.63108005895998	0.392071865720382	2.48192527592378	2.85877903714233	2.4864	45.6030306396502	53.1084274534734	35.2123003119487	23.9389897746315
CC620490	3.5366716927598	0.92995310779689	2.62849154973845	2.87537119021762	2.5144	35.6771676741719	38.5691657217782	25.3100507790658	34.8778417559597
CC620496	3.36480471373135	1.91073757075308	2.52802165680089	2.80595031544035	2.5032	39.2734242774875	49.8284704152633	24.9986056131197	24.6703763602971
CC620499	2.90806630409132	0.809307760256883	2.37061719721878	2.87629463011002	2.4799	37.1411830835115	35.0225883570257	25.7572572036769	22.8983579006337
CC620515	4.16131326839988	1.13215290192459	2.56299733812203	2.88205987786718	2.5072	37.6413739715197	41.5636539482152	32.2585292749401	29.6862738091475
CC620518	2.61813423999093	1.04963402848377	2.29651640444593	2.77873536431196	2.4499	42.3510423634384	42.504056313828	30.4914029148991	25.2491808635977
CC620526	4.30146455032996	1.77376515172218	2.51118585239356	2.73632859975166	2.4887	47.8353120505755	52.5794966759013	36.0378795003949	24.9303458200857
CC620549	8.43897696144844	3.10967451657354	2.44435223692442	2.80682307814369	2.4745	39.6953893708799	38.6062059874371	26.2504030219253	31.4285165174943
CC620557	2.37087672861205	2.08389325482524	2.30882257631974	2.9204404749518	2.4731	46.3593639552163	47.0210142404885	32.6651054553397	24.8672310458556
CC620560	2.62799561731499	1.73501601754309	2.55589253942856	3.0469411232939	2.5102	35.8414540557827	44.9373973682209	24.2082096954672	30.7195972759893
CC620567	2.3583602302924	3.69984970873678	2.52808545491054	2.85577276617074	2.4865	36.3361953188284	42.8800588888865	30.5092656870137	26.3450479006253
CC620572	5.00106627717901	1.59859197908043	2.50476614308874	2.90668691294838	2.4981	40.5917345099551	41.5577419892243	30.6703485733416	30.1562733302981
CC620592	1.45231736124047	2.49455763538312	2.44449992485311	2.60933182219832	2.4641	39.8349384990143	55.315061289578	29.40436140667	29.5604109556953
CC620610	4.06905857124908	1.83683517808576	2.45479273021061	2.87967293166108	2.4788	42.1697390307787	46.0318215952461	30.8315497111706	26.8062988815853
CC620619	2.2864399564497	0.578972229982258	2.37024549225401	3.04508272025431	2.4909	43.0284350166006	48.5187805837429	36.1385637489602	24.5362718089991
CC620659	2.58048439543906	2.94420976661829	2.32536947265626	2.84553878466106	2.4641	44.7480260066215	42.1368373045214	26.7988595591602	24.1771368150173
CC620685	7.64739541049557	3.46176088735361	2.39196802498136	2.95513943837836	2.4879	39.406281272786	38.1577529446343	29.0953977737169	31.5907551529073
CC620720	2.85380345240937	1.67754323062636	2.53317077295331	2.71400919388429	2.4834	46.2953040069164	61.5450757548429	37.6981372882014	21.7622884324143
CC620785	2.35414435326897	0.820547111582383	2.57389519189267	2.7813011065658	2.501	42.6288289084109	54.7120785651179	31.2457784505779	26.0993012505256
CC620793	1.31174866792207	2.28768233640064	2.56231404028995	2.85131214969179	2.4933	33.8713851283679	40.8238405045038	27.9681961972851	27.8282789454707
CC620821	3.91006452244215	1.09677425954206	2.55045750611192	2.64887240901568	2.4707	36.8375406758585	38.4791799487999	25.7386261981898	22.923984552388
CC620885	3.00603255799413	1.5336985293731	2.52169134213814	2.89511559411521	2.4993	40.0788852521771	41.3533359936077	28.1028008927619	26.9084861160555
CC620919	4.83969534381619	2.49333195050458	2.20960637138065	2.97543222651474	2.4486	42.3925097438861	50.2170520435893	35.2963459483509	26.4123248631148
CC620935	1.1626367342974	0.629280440295032	2.58809857582983	1.42337128792725	2.4884	41.9383887651354	43.0682459849873	32.48446850321	23.3931947069943
CC621011	2.86166544353323	1.29721596532015	2.18332931736783	2.88113529736406	2.4323	42.9922979420204	37.0475369356368	33.8123488838792	24.9137278006902
CC621080	3.90834558554982	2.12703016739541	2.49410119441058	2.80785794908292	2.4841	33.9085243807788	33.1495976255995	27.7018456076849	35.0243354832072
CC621118	1.26767447598639	2.78313062016136	2.43821145552675	2.71354247162888	2.4621	36.7497005015462	35.9333178530851	26.5406848489727	NaN
CC621128	3.82473808148017	1.28072157087314	2.30489630143822	2.97397799787291	2.4689	49.2833649551428	42.8178833920785	32.8794567197258	27.6910625505839
CC621184	5.54020577247562	1.38952138328555	2.41265194427854	2.81060441565186	2.4791	42.1897532638021	52.0766746201003	28.397742039042	44.2529325262474
CC621199	3.16431518007679	0.546194930485023	2.40488676311563	3.06486830024013	2.497	39.0602456914645	47.3189213569175	33.0271578822124	30.1210850697847
CC621248	3.10555496221004	2.43203720654971	2.49379476364025	2.84431857398458	2.4887	37.9192661225191	46.4678567826107	28.3403157656401	31.2569420315446
CC621284	6.23761932575942	5.6578387808596	2.30691436749477	2.83798254017089	2.4637	43.5205853605035	41.8620414706658	33.0397176730274	26.5937851130063
CC621642	4.05559398028154	1.09099420961045	2.52466403334249	2.90352887115574	2.4937	37.5396873669293	45.0571277427222	32.284385699674	23.819354019119
CC710037	1.46748116312191	1.33997628666178	2.44161425833596	2.69863067955067	2.4688	51.0542230479118	42.9548472999581	33.7784319397514	NaN
CC710088	3.3797754470336	1.44910727115481	2.54213262626263	3.05088012366178	2.5252	46.2752047842356	49.802208437112	35.8777835032169	NaN
CC710099	3.76661537981455	1.94479608918888	2.24403970774193	2.9627266758372	2.4632	34.1573777712441	38.4006044515798	23.7826209350169	NaN
CC710131	3.48404077713675	0.39102102101829	2.45451105119897	3.07073406514747	2.4933	34.7796114588732	47.7707801027838	32.0421551434769	25.9158530804553
CC710154	6.19597252038137	3.03506558656948	2.33204548028227	2.84903207087845	2.4694	42.992559256633	40.2288739251687	33.2738041918482	NaN
CC710176	2.61632838699156	1.37372422863362	2.3066346380385	2.70621881069466	2.443	54.0224681338739	51.1410912699427	33.7701693437329	NaN
CC710313	1.33355417804412	0.895531174557748	2.3965588092098	2.90676160696477	2.4759	45.1932892596993	52.4666588460843	35.866202757179	NaN
CC710342	1.81106800926084	1.70241385348853	2.5894531826173	2.7017983927458	2.4869	47.5034727472881	41.7675802946363	40.6936435056197	NaN
CC710350	3.58690361750787	2.15390331488209	2.43363044998324	2.7956635746203	2.4728	42.9550769522095	43.9282640041632	33.942957532514	29.2286298858312
CC710382	1.8653834066828	0.87073545059878	2.60229790697837	2.8524522106196	2.4986	36.1766018639478	36.2448281561031	25.6341991137461	NaN
CC710416	3.50839205763952	2.58640417076141	2.28448023880784	2.77688841143606	2.4647	46.042241285626	43.4640677699218	40.1397915000184	NaN
CC710429	3.53867977667483	0.589257641745023	2.44205382332991	2.83150138253845	2.4762	40.4439401229614	36.1460233606085	30.0157456151741	NaN
CC710446	3.39334506731621	2.28939404059853	2.38650741198672	2.71899326619679	2.4563	38.0254899548312	40.6961270983344	30.6083677722414	25.0694692900792
CC710462	5.14497884361124	1.75599914456679	2.49904662197501	2.77816413191304	2.488	44.8219526805336	44.520758280478	29.999159588673	NaN
CC710486	1.7085129778267	1.15382870062163	2.32652612638068	2.95572318165921	2.4817	38.9092414960971	54.8510754066989	24.2269035206169	28.4409549751642
CC710494	4.30413761771535	6.67488023972016	2.13697136404786	2.96186552776083	2.4472	39.0155953493453	30.3195086531056	30.1598732085628	31.5202280893568
CC710518	2.66362734642473	3.9192563853183	2.40079733182186	2.83923073518434	2.4822	47.4139246924422	76.1473667266867	35.2089198743624	NaN
CC710548	2.45226361457731	2.49657426115521	2.27593024762326	2.7972512966681	2.4522	38.6639499672258	39.1523760439007	29.642740757474	NaN
CC710551	4.87936921946048	2.92199210201371	2.12924848663241	2.87430879193391	2.4329	45.3273919699849	43.8490971369118	32.3741514304697	NaN
CC710566	2.93024991084556	0.940032447766776	2.31396387404687	2.90807239298377	2.4621	37.6724907973925	49.8282419294224	29.489635503412	22.4675992357333
CC710591	2.1786388966954	1.17553575004817	2.3660288499604	2.76681348301961	2.4688	47.4333225974479	66.2300548917334	33.4099858659312	28.3059492608899
CC710664	2.03212284907826	0.883111392489252	2.31693654788817	2.76157565164793	2.4607	47.2600276563076	60.8129497056563	38.7001420676743	28.0111907645341
CC710858	2.19097206303883	0.694655791198034	2.54363987410384	2.96977708058685	2.4993	38.39130561697	40.3216904988262	29.6508575472645	26.8675485557218
CC710982	0.683737076688525	1.46823692972177	2.35723357362265	3.16105647255438	2.4957	41.989695245352	54.5816220683791	39.3888445129217	22.6487741350999
CC711027	14.5088259937825	6.6794957732165	2.13023344735748	2.79451256066494	2.4359	32.9145039289536	32.4078103929109	26.1212175482455	28.2924104695078
CC711035	3.01492315043183	1.12347022866959	2.36873877906414	2.79906110786035	2.4631	47.6546487117199	45.7555656254986	33.2046028901883	23.4136711415133
CC711128	3.59276031795666	3.7362317217235	2.3546059554226	2.67637202458177	2.4532	38.3831855591162	35.2212318743341	27.0978449759321	30.1555054798656
CC711158	1.62157865387741	3.20902396037918	2.27378499286748	2.8663200918068	2.4604	43.0290585622623	42.4000606860175	32.2805569224972	26.0997810484489
CC711244	3.3393450219668	1.18861993067237	2.64719693778138	2.74958339664894	2.495	41.4912073885671	40.0004755200103	32.9583854438751	29.7763670764364
CC711245	4.76139850394497	1.19589711163372	2.22107137147466	2.87973292493472	2.4441	37.03644210673	33.8074232525908	28.1579149061916	26.5072327950788
CC712027	2.82110027662847	2.67158634083431	2.50409007980833	2.79141195971615	2.4721	38.2919444341132	50.1019060039609	27.1861705128576	20.0966183574879
CC720023	7.04102226018274	6.24316623880544	2.42669610312991	2.78634527593379	2.4742	46.2799047838963	40.3159943209372	37.2552562387243	31.1111111111111
CC720071	1.58855752545748	0.93152355749919	2.50399863019174	2.68858776733201	2.4794	46.0531581871507	54.1813818387934	40.9416966772866	20.2260559190958
CC720103	2.34406355196971	2.41321864048694	2.48811323891628	2.95737382790272	2.4935	37.41230880708	42.5973324674687	26.1424729405831	28.8815157982208
CC720119	2.54590616620525	1.6077522477083	2.21210991333502	2.86671758142163	2.4468	36.4906040083518	48.8732659730552	28.9282903380261	24.8334734527582
CC720180	1.20429536162665	1.79627119341257	2.3787357201025	2.69181001846122	2.4505	37.4835650125427	38.7074228249126	26.4280009276532	23.7151539172942
CC720188	2.42029844087952	0.827005709846193	2.37374183333623	2.86216517427919	2.4623	39.8024073441209	43.0508180652168	35.5378444020313	30.0095274746762
CC720238	3.31576049117539	1.97623583407862	2.41141513781336	2.70707259327499	2.463	39.804125299077	49.3793017075891	27.4928602191714	27.6551997787584
CC720290	1.69642407557722	0.949712611910687	2.46661314860953	2.84971188600483	2.4775	41.3706263082584	42.6672138340181	30.4278810278309	19.8738247916869
CC720304	6.133914896348	1.01801630391417	2.41195451501944	2.62771117253336	2.4596	48.1384186252514	41.8771668546053	34.4786298193828	29.72552874907
CC720329	3.47395594893812	1.72634814802092	2.33254009718665	2.86609971491123	2.4626	44.7336863531585	37.9293819043446	33.4791096907678	27.0723628333616
CC720358	12.0612839059786	3.54765676141849	2.38734639878326	2.8325397884396	2.4648	34.1858878433276	34.59405278733	26.3880565256771	26.1706825413389
CC720400	1.27675410392246	2.84468211282335	2.33568259452396	2.74105725438753	2.4566	37.7855765888154	33.4091741476354	27.3842952294479	21.5504480911856
CC720407	2.3723766284718	0.829745979840409	2.43182965215686	2.99506498370975	2.4875	36.3988888470663	41.7651979877533	27.8495778386835	22.6885916876199
CC720497	5.87196255736149	2.54907272295066	2.47913664560233	2.80358817208832	2.4867	43.1038741663359	34.3319132590975	32.0362760253036	28.8318684162601
CC720511	6.68363206173101	2.29705028184684	2.50973115150942	2.9873457150027	2.4918	37.1559916540762	45.3391621050843	28.1446580945172	31.0033675624348
CC720516	3.31894370466777	1.01369781274948	2.38427676188242	2.83298196712764	2.4665	44.3894588107063	38.9071984359369	32.6268219808828	21.2341697605516
CC720622	9.48747455734957	1.47597503559676	2.37266952174438	2.81343692477023	2.4716	45.6078228512957	44.5062015108624	37.4618001514429	25.6757396449704
CC720646	2.31718828343986	0.675042972459405	2.37408892753843	3.02686203990914	2.4917	40.5716149588165	45.801672004667	34.9791092761072	31.2384456528601
CC720670	4.0903869586318	0.849175073170751	2.45270476705668	2.84416644406832	2.4836	41.644847632454	67.5614582810624	37.2894298430245	24.4494339400374
CC720685	1.4433026916221	2.31402957943743	2.57996255030544	2.78950501356685	2.4875	41.3233116264633	48.5055220984252	28.5694180025456	23.2552254973666
CC720941	8.42958961903236	2.93348033055571	2.36791680393714	2.95042058235441	2.4798	39.1133097489186	46.656985053064	27.2738018211568	28.2310750373257
CC720986	2.46468057354771	1.35315561124508	2.29491066565438	2.7212174676144	2.4401	44.0568109295209	33.6693243972757	33.9624397109705	24.0307470721644
CC721052	2.0874657809588	2.31720039008433	2.34655213426734	2.8280254706664	2.469	38.7823863448364	36.6258953313469	26.3846277811939	26.7147190752361
CC721107	0.888532740250054	0.792201174423862	2.46104156582281	3.06578045941332	2.5063	44.0198656376575	42.8680474455638	36.3315516070122	24.3564474751307
CC721114	5.48621580494702	1.96925548037	2.62071614082036	2.78016598627044	2.5013	41.5807820650338	38.7625593840696	28.2725148858709	28.9417650342133
CC721224	2.5590726787432	2.50500122608666	2.34241292628915	2.9242929974984	2.477	43.208658717289	40.3916458583529	32.8264480749795	34.7081426720746
CC721291	2.14692576876476	0.845755492265532	2.32360356113359	2.9834611658352	2.4854	45.0784396166898	43.2237734178705	35.8848634366807	30.9375
CC721292	3.10776516491837	1.11460261618116	2.36322845112987	2.79673261289034	2.4548	38.4227797266242	48.5971051279034	34.6151653811136	27.0317632539532
CC721374	4.72624752954373	3.91254668240959	2.36199838377589	2.70229431498494	2.4486	42.6921994648416	38.9803849586001	29.2415002429081	26.3190807150544
CC721377	1.62784311922223	2.4883536099884	2.31535171999884	3.05022716050705	2.4795	40.3041129252135	42.2402246470093	33.5957823739943	25.391787343781
CC721392	3.15480786428137	0.745094361660613	2.43208694779121	2.82796382830371	2.4812	39.2099222456418	61.2158544608703	33.0678999059265	26.2247096437836
CC721418	3.61746290437685	1.99682042418384	2.55314751409815	2.79093100956193	2.4977	39.6418754641882	46.2993666732556	32.1778277889371	31.4802669650091
CC721434	1.99109892206066	2.51368630833235	2.13788008537102	2.78645279928958	2.4254	41.3753185538491	36.5886092521876	34.4427365868282	21.1662538003432
CC721504	3.85828914552833	1.08202754067343	2.29191517346668	2.9823975407285	2.4707	45.5587785687562	43.5806831964653	30.643959914644	26.3186202445409
CC721519	3.43821532091743	0.948164078257695	2.4832808667076	2.8171199347121	2.4896	44.9992382342342	50.814039282185	42.1918852999585	23.8258819100173
CC721532	2.03589990351998	0.827923683040052	2.43236238738678	2.77043830353185	2.4813	41.4237187918199	46.1409928846925	29.8948507093274	29.4076830050026
CC721585	2.79587336444484	4.69639273581266	2.47789032368456	2.85389839023701	2.4911	46.3158150160238	47.313672309577	34.2627702132251	26.4944503715616
CC721618	3.17966086026483	1.59411630845652	2.57663718121243	2.85507071645151	2.5014	38.4095365781048	38.6852770090172	26.6835279303708	28.3970836855452
CC721648	2.75284982002586	5.20941840315063	2.51686435176229	2.66492005492461	2.4771	37.2314491487999	39.2744388158734	28.4604201055185	26.2477931762374
CC721707	4.92162664622417	1.69887340378162	2.3610307359595	2.81496027109584	2.4768	39.8266421539449	40.7711480915576	25.816009465984	24.0682053483498
CC721729	2.59712986481652	2.66533851499825	2.27221917562602	2.79943221166164	2.4466	35.6051125061738	35.3525638488848	26.4633934221152	32.2753717955167
CC721888	3.30098030054237	1.20548168200887	2.3914904510782	2.98226456540772	2.484	47.1611974461041	43.4563924830775	39.7086578430066	23.0054412707938
CC721891	2.58905361363671	1.27741925813981	2.24790073331604	2.74759861961638	2.4389	36.7979435846918	33.4965484160537	30.7801841793493	24.269875608437
CC721894	12.7716826572723	1.77954051503756	2.24401483422064	2.76652646181164	2.4331	34.6208007006194	47.0037056100103	23.7421209046211	35.8809453111349
CC722216	2.56303398934846	1.6549779815834	2.2022712860595	2.78325315058574	2.4414	40.6103720421501	35.0942883627089	33.7096893510338	20.7078013383322
CC722536	3.88351407335621	1.9115922798642	2.49788750554581	2.85485868773363	2.4881	40.9221904586778	56.1251998320859	32.8682788801492	20.4750127402178
CC722542	5.94813887247607	2.48576735272752	2.32022725108779	2.93834867923701	2.4754	42.2234224008774	70.6235126701835	35.1346903797788	30.9556191827373
CC722651	1.07906961352528	1.01996601424558	2.39597918842685	2.8461006674509	2.4806	40.5462726383391	42.9468126380154	35.9247230324052	22.4568709101725
CC722891	2.93642932365141	0.977023477260581	2.15171792677466	2.86934063429874	2.4376	42.7075849368515	44.0331938799111	32.4642958655401	26.1070671374058
CC723197	2.0964697058401	1.03954556142781	2.49938625707121	2.78779698369881	2.4862	37.8732206979208	44.4467629929419	29.7023192483531	22.7178069743667
CC723395	2.09978388633284	2.13567274525518	2.50452647503828	2.80688177961014	2.4827	41.9362446238877	48.1983356537149	35.4870636279195	30.8546501350976
